# Supplementary material for: On four species of the genus Argiope Audouin, 1826 (Araneae, Araneidae) from China
Source: Zookeys. 2021 Feb 22;1019:15–34. doi: 10.3897/zookeys.1019.59521 (PMC7921083; doi:10.3897/zookeys.1019.59521)
Supplement: XML Treatment for Argiope cameloides [file zookeys.1019.59521-treatment1.xml]

<!DOCTYPE tp:taxon-treatment
  PUBLIC "-//TaxonX//DTD Taxonomic Treatment Publishing DTD v0 20100105//EN" "tax-treatment-NSO.dtd">
<tp:taxon-treatment xmlns:tp="http://www.plazi.org/taxpub"><tp:treatment-meta><kwd-group><label>Taxon classification</label><kwd><named-content xmlns:xlink="http://www.w3.org/1999/xlink" content-type="kingdom">Animalia</named-content></kwd><kwd><named-content xmlns:xlink="http://www.w3.org/1999/xlink" content-type="order">Araneae</named-content></kwd><kwd><named-content xmlns:xlink="http://www.w3.org/1999/xlink" content-type="family">Araneidae</named-content></kwd></kwd-group><mixed-citation publication-type="journal"><person-group><name><surname>Wang</surname><given-names>Cheng</given-names></name><name><surname>Gan</surname><given-names>Jiahui</given-names></name><name><surname>Mi</surname><given-names>Xiaoqi</given-names></name></person-group><article-title>On four species of the genus <italic><tp:taxon-name><tp:taxon-name-part taxon-name-part-type="genus" reg="Argiope">Argiope</tp:taxon-name-part></tp:taxon-name></italic> Audouin, 1826 (<tp:taxon-name><tp:taxon-name-part taxon-name-part-type="order">Araneae</tp:taxon-name-part></tp:taxon-name>, <tp:taxon-name><tp:taxon-name-part taxon-name-part-type="family">Araneidae</tp:taxon-name-part></tp:taxon-name>) from China</article-title><source>Zookeys</source><day>22</day><month>2</month><year>2021</year><volume>1019</volume><fpage>15</fpage><lpage>34</lpage><pub-id pub-id-type="doi">10.3897/zookeys.1019.59521</pub-id></mixed-citation></tp:treatment-meta><tp:nomenclature><tp:taxon-name><object-id xmlns:xlink="http://www.w3.org/1999/xlink" content-type="arpha" xlink:type="simple">357E358A-0E40-512E-AF12-0AB93467AAFE</object-id>
                <tp:taxon-name-part taxon-name-part-type="genus" reg="Argiope">Argiope</tp:taxon-name-part>
                <tp:taxon-name-part taxon-name-part-type="species" reg="cameloides">cameloides</tp:taxon-name-part>
              </tp:taxon-name><tp:taxon-authority>Zhu &amp; Song, 1994</tp:taxon-authority><xref ref-type="fig" rid="F1">Figures 1</xref><xref ref-type="fig" rid="F2">, 2</xref><xref ref-type="fig" rid="F3">, 3</xref><xref ref-type="fig" rid="F10">, 10</xref><tp:nomenclature-citation-list><tp:nomenclature-citation><tp:taxon-name>
                    <tp:taxon-name-part taxon-name-part-type="genus" reg="Argiope">Argiope</tp:taxon-name-part> <tp:taxon-name-part taxon-name-part-type="species" reg="cameloides">cameloides</tp:taxon-name-part></tp:taxon-name><comment>Zhu &amp; Song in <xref ref-type="bibr" rid="B14">Zhu et al. 1994</xref>: 33, fig. 8A–C (♂, holotype from China, locality Jianfengling National Nature Reserve of Hainan Province and deposited in Hebei University, not examined); <xref ref-type="bibr" rid="B13">Yin et al. 1997</xref>: 82, fig. 14a–c (♂); Song et al. 1999: 261, figs 152P, 153J (♂); <xref ref-type="bibr" rid="B3">Jäger 2012</xref>: 307, figs 123–125 (♂).</comment></tp:nomenclature-citation><tp:nomenclature-citation><tp:taxon-name>
                    <tp:taxon-name-part taxon-name-part-type="genus" reg="Argiope">A.</tp:taxon-name-part> <tp:taxon-name-part taxon-name-part-type="species" reg="macrochoera">macrochoera</tp:taxon-name-part></tp:taxon-name><comment>Yin et al., 1989: 63, fig. 3A–C (♀, the specimens from Guangdong Province of China, locality unspecified and deposited in Hunan Normal University, not examined); <xref ref-type="bibr" rid="B13">Yin et al. 1997</xref>: 68, fig. 2a–f (♀); Song et al. 1999: 261, figs 151Q–S, 153L (♀) (misidentified).</comment></tp:nomenclature-citation></tp:nomenclature-citation-list></tp:nomenclature><tp:treatment-sec sec-type="material" id="SECID0ENPAC"><title>Material examined.</title><p><bold>China</bold> – <bold>Guangxi Zhuang Autonomous Region</bold> • 4♂1♀ (<abbrev xmlns:xlink="http://www.w3.org/1999/xlink" content-type="institution" xlink:title="the Museum of Tongren University, China" id="ABBRID0EXPAC" xlink:type="simple">TRU</abbrev>-<tp:taxon-name><tp:taxon-name-part taxon-name-part-type="family">Araneidae</tp:taxon-name-part></tp:taxon-name>-31–35), Beihai City, Yinhai District, Yajishan Forestry Station (<named-content xmlns:xlink="http://www.w3.org/1999/xlink" content-type="dwc:verbatimCoordinates" xlink:type="simple"><named-content content-type="geo-json" specific-use="{&#34;type&#34;:&#34;Point&#34;,&#34;coordinates&#34;:[109.306833,21.589500]}" id="NCID0EFAAE" xlink:type="simple">21°35.37'N, 109°18.41'E</named-content></named-content>, ca 30 m), 12.viii.2017, Xiaoqi Mi et al. leg. • 1♀ (<abbrev xmlns:xlink="http://www.w3.org/1999/xlink" content-type="institution" xlink:title="the Museum of Tongren University, China" id="ABBRID0EKAAE" xlink:type="simple">TRU</abbrev>-<tp:taxon-name><tp:taxon-name-part taxon-name-part-type="family">Araneidae</tp:taxon-name-part></tp:taxon-name>-36), same locality, night of 03.x.2018, Xiaoqi Mi et al. leg. • 2♂ (<abbrev xmlns:xlink="http://www.w3.org/1999/xlink" content-type="institution" xlink:title="the Museum of Tongren University, China" id="ABBRID0EUAAE" xlink:type="simple">TRU</abbrev>-<tp:taxon-name><tp:taxon-name-part taxon-name-part-type="family">Araneidae</tp:taxon-name-part></tp:taxon-name>-37–38), Beihai City, Tieshangang District, Xinggang Township, Xiaomatou Village, Caobiaotang (<named-content xmlns:xlink="http://www.w3.org/1999/xlink" content-type="dwc:verbatimCoordinates" xlink:type="simple"><named-content content-type="geo-json" specific-use="{&#34;type&#34;:&#34;Point&#34;,&#34;coordinates&#34;:[109.487000,21.551833]}" id="NCID0EBBAE" xlink:type="simple">21°33.11'N, 109°29.22'E</named-content></named-content>, ca 10 m), 04.x.2018, Xiaoqi Mi et al. leg. • 2♀ (<abbrev xmlns:xlink="http://www.w3.org/1999/xlink" content-type="institution" xlink:title="the Museum of Tongren University, China" id="ABBRID0EGBAE" xlink:type="simple">TRU</abbrev>-<tp:taxon-name><tp:taxon-name-part taxon-name-part-type="family">Araneidae</tp:taxon-name-part></tp:taxon-name>-39–40), Fangchenggang City, Shangsi County, Wenlingshan Park, night of 06.x.2018, Xiaoqi Mi et al. leg.</p><fig id="F1" position="float" orientation="portrait"><object-id xmlns:xlink="http://www.w3.org/1999/xlink" content-type="doi" xlink:type="simple">10.3897/zookeys.1019.59521.figure1</object-id><object-id xmlns:xlink="http://www.w3.org/1999/xlink" content-type="arpha" xlink:type="simple">DB580FCB-1E99-5FD2-9719-A7DEB7C4BCD9</object-id><label>Figure 1.</label><caption><p>Habitus of <italic><tp:taxon-name><tp:taxon-name-part taxon-name-part-type="genus" reg="Argiope">Argiope</tp:taxon-name-part> <tp:taxon-name-part taxon-name-part-type="species" reg="cameloides">cameloides</tp:taxon-name-part></tp:taxon-name></italic> Zhu &amp; Song, 1994 <bold>A–C</bold> female (<abbrev xmlns:xlink="http://www.w3.org/1999/xlink" content-type="institution" xlink:title="the Museum of Tongren University, China" id="ABBRID0EFCAE" xlink:type="simple">TRU</abbrev>-<tp:taxon-name><tp:taxon-name-part taxon-name-part-type="family">Araneidae</tp:taxon-name-part></tp:taxon-name>-40) <bold>D–F</bold> male (<abbrev xmlns:xlink="http://www.w3.org/1999/xlink" content-type="institution" xlink:title="the Museum of Tongren University, China" id="ABBRID0ERCAE" xlink:type="simple">TRU</abbrev>-<tp:taxon-name><tp:taxon-name-part taxon-name-part-type="family">Araneidae</tp:taxon-name-part></tp:taxon-name>-37) <bold>A, D</bold> dorsal <bold>B, E</bold> lateral <bold>C, F</bold> ventral. Scale bars: 1.0 mm.</p></caption><graphic xmlns:xlink="http://www.w3.org/1999/xlink" xlink:href="zookeys-1019-015-g001.jpg" position="float" orientation="portrait" xlink:type="simple" id="oo_512490.jpg"><uri content-type="original_file" xlink:type="simple">https://binary.pensoft.net/fig/512490</uri></graphic></fig><fig id="F2" position="float" orientation="portrait"><object-id xmlns:xlink="http://www.w3.org/1999/xlink" content-type="doi" xlink:type="simple">10.3897/zookeys.1019.59521.figure2</object-id><object-id xmlns:xlink="http://www.w3.org/1999/xlink" content-type="arpha" xlink:type="simple">99240F18-236C-55A3-8FA2-F9269C66BC6D</object-id><label>Figure 2.</label><caption><p>Male palp of <italic><tp:taxon-name><tp:taxon-name-part taxon-name-part-type="genus" reg="Argiope">Argiope</tp:taxon-name-part> <tp:taxon-name-part taxon-name-part-type="species" reg="cameloides">cameloides</tp:taxon-name-part></tp:taxon-name></italic> Zhu &amp; Song, 1994 (<abbrev xmlns:xlink="http://www.w3.org/1999/xlink" content-type="institution" xlink:title="the Museum of Tongren University, China" id="ABBRID0EZDAE" xlink:type="simple">TRU</abbrev>-<tp:taxon-name><tp:taxon-name-part taxon-name-part-type="family">Araneidae</tp:taxon-name-part></tp:taxon-name>-37) <bold>A</bold> prolateral <bold>B</bold> apical <bold>C</bold> retrolateral <bold>D</bold> median apophysis, posterior. Scale bars: 0.1 mm.</p></caption><graphic xmlns:xlink="http://www.w3.org/1999/xlink" xlink:href="zookeys-1019-015-g002.jpg" position="float" orientation="portrait" xlink:type="simple" id="oo_512491.jpg"><uri content-type="original_file" xlink:type="simple">https://binary.pensoft.net/fig/512491</uri></graphic></fig></tp:treatment-sec><tp:treatment-sec sec-type="diagnosis" id="SECID0EQEAE"><title>Diagnosis.</title><p>The male of this species resembles <italic><tp:taxon-name><tp:taxon-name-part taxon-name-part-type="genus" reg="Argiope">A.</tp:taxon-name-part> <tp:taxon-name-part taxon-name-part-type="species" reg="dang">dang</tp:taxon-name-part></tp:taxon-name></italic> Jäger &amp; Praxaysombath, 2009 in having a similarly shaped median apophysis and broad, flat conductor, but it differs in: 1) the embolus is almost directed towards 6 o’clock apically in prolateral view (Fig. <xref ref-type="fig" rid="F2">2A</xref>), versus almost 9 o’clock in <italic><tp:taxon-name><tp:taxon-name-part taxon-name-part-type="genus" reg="Argiope">A.</tp:taxon-name-part> <tp:taxon-name-part taxon-name-part-type="species" reg="dang">dang</tp:taxon-name-part></tp:taxon-name></italic> (<xref ref-type="bibr" rid="B4">Jäger and Praxaysombath 2009</xref>: fig. 38); 2) the distal end of the embolus is not expanded (Fig. <xref ref-type="fig" rid="F2">2A</xref>), versus expanded in <italic><tp:taxon-name><tp:taxon-name-part taxon-name-part-type="genus" reg="Argiope">A.</tp:taxon-name-part> <tp:taxon-name-part taxon-name-part-type="species" reg="dang">dang</tp:taxon-name-part></tp:taxon-name></italic> (<xref ref-type="bibr" rid="B4">Jäger and Praxaysombath 2009</xref>: fig. 39); 3) the embolus has a distinct lamellar pendant (Fig. <xref ref-type="fig" rid="F2">2A</xref>), versus absent in <italic><tp:taxon-name><tp:taxon-name-part taxon-name-part-type="genus" reg="Argiope">A.</tp:taxon-name-part> <tp:taxon-name-part taxon-name-part-type="species" reg="dang">dang</tp:taxon-name-part></tp:taxon-name></italic> (<xref ref-type="bibr" rid="B4">Jäger and Praxaysombath 2009</xref>: fig. 38). The female of the species resembles <italic><tp:taxon-name><tp:taxon-name-part taxon-name-part-type="genus" reg="Argiope">A.</tp:taxon-name-part> <tp:taxon-name-part taxon-name-part-type="species" reg="macrochoera">macrochoera</tp:taxon-name-part></tp:taxon-name></italic> Thorell, 1891 in having the broad epigynal scape incrassated on the posterior-lateral margin but it differs in: 1) the epigynal scape is distinctly longer than wide in ventral view (Fig. <xref ref-type="fig" rid="F3">3A</xref>), versus almost as long as wide in <italic><tp:taxon-name><tp:taxon-name-part taxon-name-part-type="genus" reg="Argiope">A.</tp:taxon-name-part> <tp:taxon-name-part taxon-name-part-type="species" reg="macrochoera">macrochoera</tp:taxon-name-part></tp:taxon-name></italic> (<xref ref-type="bibr" rid="B5">Levi 1983</xref>: fig. 19); 2) the septum is narrowest anteriorly in the posterior view (Fig. <xref ref-type="fig" rid="F3">3C</xref>), versus narrowest medially in <italic><tp:taxon-name><tp:taxon-name-part taxon-name-part-type="genus" reg="Argiope">A.</tp:taxon-name-part> <tp:taxon-name-part taxon-name-part-type="species" reg="macrochoera">macrochoera</tp:taxon-name-part></tp:taxon-name></italic> (<xref ref-type="bibr" rid="B5">Levi 1983</xref>: fig. 20).</p><fig id="F3" position="float" orientation="portrait"><object-id xmlns:xlink="http://www.w3.org/1999/xlink" content-type="doi" xlink:type="simple">10.3897/zookeys.1019.59521.figure3</object-id><object-id xmlns:xlink="http://www.w3.org/1999/xlink" content-type="arpha" xlink:type="simple">27D38BE4-9863-534A-9284-839319BB1DA1</object-id><label>Figure 3.</label><caption><p>Epigyne-vulva of <italic><tp:taxon-name><tp:taxon-name-part taxon-name-part-type="genus" reg="Argiope">Argiope</tp:taxon-name-part> <tp:taxon-name-part taxon-name-part-type="species" reg="cameloides">cameloides</tp:taxon-name-part></tp:taxon-name></italic> Zhu &amp; Song, 1994 (<abbrev xmlns:xlink="http://www.w3.org/1999/xlink" content-type="institution" xlink:title="the Museum of Tongren University, China" id="ABBRID0E5IAE" xlink:type="simple">TRU</abbrev>-<tp:taxon-name><tp:taxon-name-part taxon-name-part-type="family">Araneidae</tp:taxon-name-part></tp:taxon-name>-40) <bold>A</bold> ventral <bold>B</bold> lateral <bold>C</bold> posterior <bold>D</bold> dorsal. Scale bars: 0.1 mm.</p></caption><graphic xmlns:xlink="http://www.w3.org/1999/xlink" xlink:href="zookeys-1019-015-g003.jpg" position="float" orientation="portrait" xlink:type="simple" id="oo_512492.jpg"><uri content-type="original_file" xlink:type="simple">https://binary.pensoft.net/fig/512492</uri></graphic></fig></tp:treatment-sec><tp:treatment-sec sec-type="description" id="SECID0EVJAE"><title>Description.</title><p><bold>Male</bold> (<abbrev xmlns:xlink="http://www.w3.org/1999/xlink" content-type="institution" xlink:title="the Museum of Tongren University, China" id="ABBRID0E4JAE" xlink:type="simple">TRU</abbrev>-<tp:taxon-name><tp:taxon-name-part taxon-name-part-type="family">Araneidae</tp:taxon-name-part></tp:taxon-name>-37). Total length 2.62. Carapace 1.46 long, 1.34 wide; abdomen 1.38 long, 1.02 wide. Eye sizes and interdistances: AME 0.10, ALE 0.06, PME 0.11, PLE 0.09, AME–AME 0.13, AME–ALE 0.05, PME–PME 0.14, PME–PLE 0.16. Legs: I 5.92 (1.68, 1.85, 1.63, 0.76), II 5.78 (1.63, 1.85, 1.54, 0.76), III 3.22 (1.02, 0.93, 0.76, 0.51), IV 4.65 (1.46, 1.39, 1.24, 0.56). Carapace (Fig. <xref ref-type="fig" rid="F1">1D, E</xref>) pale and flat, acutely narrowed anteriorly and followed by rounded thorax area, with a longitudinal brown stripe medially. Fovea linear. Chelicerae (Fig. <xref ref-type="fig" rid="F1">1F</xref>) pale, mingled with green. Endites (Fig. <xref ref-type="fig" rid="F1">1F</xref>) brown laterally and white on the inner side. Labium (Fig. <xref ref-type="fig" rid="F1">1F</xref>) pale, hairy. Sternum (Fig. <xref ref-type="fig" rid="F1">1F</xref>) heart-shaped, pale medially and green-brown laterally. Legs (Fig. <xref ref-type="fig" rid="F1">1D</xref>) pale to yellow, more or less mingled with green, armed with macrosetae. Abdomen (Fig. <xref ref-type="fig" rid="F1">1D–F</xref>) oval, dorsum with a longitudinal, branched pale-brown patch, and silver spots gradually smaller from the anterior margin; venter greyish-white, with marked silver spots median-laterally. Spinnerets brown, hairy.</p><p>Palp (Fig. <xref ref-type="fig" rid="F2">2A–D</xref>): patella with a long bristle; tibia swollen; paracymbium curved medially, with a blunt tip directed towards the bulb in retrolateral view; median apophysis looks like a swan, with two wide spurs pointed apically, and a small, slender, tapered, and curved spur; conductor broad and flat, slightly curled; embolus tapered, spiraled proximally, and curved posteriorly, with a transparent short pendant directed towards the conductor.</p><p><bold>Female</bold> (<abbrev xmlns:xlink="http://www.w3.org/1999/xlink" content-type="institution" xlink:title="the Museum of Tongren University, China" id="ABBRID0ENLAE" xlink:type="simple">TRU</abbrev>-<tp:taxon-name><tp:taxon-name-part taxon-name-part-type="family">Araneidae</tp:taxon-name-part></tp:taxon-name>-40). Total length 6.78. Carapace 2.72 long, 2.28 wide; abdomen 4.38 long, 3.22 wide. Eye sizes and interdistances: AME 0.18, ALE 0.09, PME 0.19, PLE 0.16, AME–AME 0.14, AME–ALE 0.15, PME–PME 0.24, PME–PLE 0.28. Legs: I 13.39 (3.88, 4.25, 3.88, 1.38), II 13.14 (3.75, 4.13, 3.88, 1.38), III 7.77 (2.63, 2.38, 1.75, 1.01), IV 12.39 (4.13, 3.63, 3.38, 1.25). Carapace (Fig. <xref ref-type="fig" rid="F1">1A, B</xref>) pale yellow, narrowed, and anteriorly elevated, with brown radial markings on the thorax region, bearing sparse hairs. Fovea depressed. Endites dark at base and pale apically, labium pale to white (Fig. <xref ref-type="fig" rid="F1">1C</xref>). Sternum (Fig. <xref ref-type="fig" rid="F1">1C</xref>) heart-shaped, with radial white patches and brown margins. Legs spiny. Abdomen (Fig. <xref ref-type="fig" rid="F1">1A–C</xref>) elongate-oval, with a pair of anterio-lateral humps, a white dorsum with narrow, brown bands anteriorly, and three wide, brown, posterior bands, each bearing five silver spots; venter dark brown, with a pair of cruciform, longitudinal bands laterally and three pairs of silver white spots medially. Spinnerets yellow. Epigyne (Fig. <xref ref-type="fig" rid="F3">3A–D</xref>) with a well-developed, linguiform scape incrassated on the posterior-lateral margin; median septum lamellar, widened posteriorly and fused with posterior plate; copulatory openings located on each side of the posterior plate in posterior view; copulatory ducts invisible; spermathecae reniform, separated from each other by more than their width; fertilization ducts lamellar, posterior to spermathecae.</p></tp:treatment-sec><tp:treatment-sec sec-type="distribution" id="SECID0ELMAE"><title>Distribution.</title><p>China (Hainan, Guangdong, and Guangxi).</p></tp:treatment-sec><tp:treatment-sec sec-type="GenBank accession numbers" id="SECID0EQMAE"><title>GenBank accession numbers.</title><p><abbrev xmlns:xlink="http://www.w3.org/1999/xlink" content-type="institution" xlink:title="the Museum of Tongren University, China" id="ABBRID0EWMAE" xlink:type="simple">TRU</abbrev>-<tp:taxon-name><tp:taxon-name-part taxon-name-part-type="family">Araneidae</tp:taxon-name-part></tp:taxon-name>-34: <ext-link xmlns:xlink="http://www.w3.org/1999/xlink" ext-link-type="gen" xlink:href="MW462189" xlink:type="simple">MW462189</ext-link>, <abbrev xmlns:xlink="http://www.w3.org/1999/xlink" content-type="institution" xlink:title="the Museum of Tongren University, China" id="ABBRID0ECNAE" xlink:type="simple">TRU</abbrev>-<tp:taxon-name><tp:taxon-name-part taxon-name-part-type="family">Araneidae</tp:taxon-name-part></tp:taxon-name>-35: <ext-link xmlns:xlink="http://www.w3.org/1999/xlink" ext-link-type="gen" xlink:href="MW462190" xlink:type="simple">MW462190</ext-link>.</p></tp:treatment-sec><tp:treatment-sec sec-type="comments" id="SECID0EONAE"><title>Comments.</title><p><italic><tp:taxon-name><tp:taxon-name-part taxon-name-part-type="genus" reg="Argiope">Argiope</tp:taxon-name-part> <tp:taxon-name-part taxon-name-part-type="species" reg="cameloides">cameloides</tp:taxon-name-part></tp:taxon-name></italic> is known only from the descriptions of the holotype from Hainan, China (see <xref ref-type="bibr" rid="B14">Zhu et al. 1994</xref>: 33, fig. 8A–C). Because the pairing has been supported by the result of DNA barcoding, and the collection site is geographically near the type locality, we identified these specimens from Guangxi, China, as belonging to <italic><tp:taxon-name><tp:taxon-name-part taxon-name-part-type="genus" reg="Argiope">A.</tp:taxon-name-part> <tp:taxon-name-part taxon-name-part-type="species" reg="cameloides">cameloides</tp:taxon-name-part></tp:taxon-name></italic>. Moreover, the female of <italic><tp:taxon-name><tp:taxon-name-part taxon-name-part-type="genus" reg="Argiope">A.</tp:taxon-name-part> <tp:taxon-name-part taxon-name-part-type="species" reg="macrochoera">macrochoera</tp:taxon-name-part></tp:taxon-name></italic> from China differs from the holotype in some details (the differences have also been noted by <xref ref-type="bibr" rid="B13">Yin et al. (1997)</xref>) and is almost identical to these <italic><tp:taxon-name><tp:taxon-name-part taxon-name-part-type="genus" reg="Argiope">A.</tp:taxon-name-part> <tp:taxon-name-part taxon-name-part-type="species" reg="cameloides">cameloides</tp:taxon-name-part></tp:taxon-name></italic> specimens, and, consequently, it is proposed as the female of <italic><tp:taxon-name><tp:taxon-name-part taxon-name-part-type="genus" reg="Argiope">A.</tp:taxon-name-part> <tp:taxon-name-part taxon-name-part-type="species" reg="cameloides">cameloides</tp:taxon-name-part></tp:taxon-name></italic>.</p></tp:treatment-sec><tp:treatment-sec><!--Section generated to contain objects referenced in tp:taxon-treatment.--><fig id="F10" position="float" orientation="portrait"><object-id xmlns:xlink="http://www.w3.org/1999/xlink" content-type="doi" xlink:type="simple">10.3897/zookeys.1019.59521.figure10</object-id><object-id xmlns:xlink="http://www.w3.org/1999/xlink" content-type="arpha" xlink:type="simple">570EF8DC-D643-558B-8249-131C438513BC</object-id><label>Figure 10.</label><caption><p>Distributional records of <italic><tp:taxon-name><tp:taxon-name-part taxon-name-part-type="genus" reg="Argiope">Argiope</tp:taxon-name-part></tp:taxon-name></italic> species.</p></caption><graphic xmlns:xlink="http://www.w3.org/1999/xlink" xlink:href="zookeys-1019-015-g010.jpg" position="float" orientation="portrait" xlink:type="simple" id="oo_512499.jpg"><uri content-type="original_file" xlink:type="simple">https://binary.pensoft.net/fig/512499</uri></graphic></fig></tp:treatment-sec><ref-list><ref id="B14"><mixed-citation xmlns:xlink="http://www.w3.org/1999/xlink" xlink:type="simple"><person-group><name name-style="western"><surname>Zhu</surname><given-names>MS</given-names></name><name name-style="western"><surname>Song</surname><given-names>DX</given-names></name><name name-style="western"><surname>Zhang</surname><given-names>YQ</given-names></name><name name-style="western"><surname>Wang</surname><given-names>XP</given-names></name></person-group> (<year>1994</year>) On some new species and new records of spiders of the family <tp:taxon-name><tp:taxon-name-part taxon-name-part-type="family">Araneidae</tp:taxon-name-part></tp:taxon-name> from China. Journal of Hebei Normal University (Natural Science Edition) 1994 (Suppl.): 25–52.</mixed-citation></ref><ref id="B13"><mixed-citation xmlns:xlink="http://www.w3.org/1999/xlink" xlink:type="simple"><person-group><name name-style="western"><surname>Yin</surname><given-names>CM</given-names></name><name name-style="western"><surname>Wang</surname><given-names>JF</given-names></name><name name-style="western"><surname>Zhu</surname><given-names>MS</given-names></name><name name-style="western"><surname>Xie</surname><given-names>LP</given-names></name><name name-style="western"><surname>Peng</surname><given-names>XJ</given-names></name><name name-style="western"><surname>Bao</surname><given-names>YH</given-names></name></person-group> (<year>1997</year>) <source>Fauna Sinica: <tp:taxon-name><tp:taxon-name-part taxon-name-part-type="class">Arachnida</tp:taxon-name-part></tp:taxon-name>: <tp:taxon-name><tp:taxon-name-part taxon-name-part-type="order">Araneae</tp:taxon-name-part></tp:taxon-name>: <tp:taxon-name><tp:taxon-name-part taxon-name-part-type="family">Araneidae</tp:taxon-name-part></tp:taxon-name>.</source><publisher-name>Science Press</publisher-name>, <publisher-loc>Beijing</publisher-loc>, <size units="page">460 pp</size>.</mixed-citation></ref><ref id="B3"><mixed-citation xmlns:xlink="http://www.w3.org/1999/xlink" xlink:type="simple"><person-group><name name-style="western"><surname>Jäger</surname><given-names>P</given-names></name></person-group> (<year>2012</year>) <article-title>A review on the spider genus <italic><tp:taxon-name><tp:taxon-name-part taxon-name-part-type="genus">Argiope</tp:taxon-name-part></tp:taxon-name></italic> Audouin, 1826 with special emphasis on broken emboli in female epigynes (<tp:taxon-name><tp:taxon-name-part taxon-name-part-type="order">Araneae</tp:taxon-name-part></tp:taxon-name>: <tp:taxon-name><tp:taxon-name-part taxon-name-part-type="family">Araneidae</tp:taxon-name-part></tp:taxon-name>: <tp:taxon-name><tp:taxon-name-part taxon-name-part-type="subfamily">Argiopinae</tp:taxon-name-part></tp:taxon-name>).</article-title><source>Beiträge zur Araneologie</source><volume>7</volume>: <fpage>272</fpage>–<lpage>331</lpage>. [358–362.]</mixed-citation></ref><ref id="B4"><mixed-citation xmlns:xlink="http://www.w3.org/1999/xlink" xlink:type="simple"><person-group><name name-style="western"><surname>Jäger</surname><given-names>P</given-names></name><name name-style="western"><surname>Praxaysombath</surname><given-names>B</given-names></name></person-group> (<year>2009</year>) <article-title>Spiders from Laos: new species and new records (<tp:taxon-name><tp:taxon-name-part taxon-name-part-type="class">Arachnida</tp:taxon-name-part></tp:taxon-name>: <tp:taxon-name><tp:taxon-name-part taxon-name-part-type="order">Araneae</tp:taxon-name-part></tp:taxon-name>).</article-title><source>Acta Arachnologica</source><volume>58</volume>: <fpage>27</fpage>–<lpage>51</lpage>. <ext-link xlink:type="simple" ext-link-type="doi" xlink:href="10.2476/asjaa.58.27">https://doi.org/10.2476/asjaa.58.27</ext-link></mixed-citation></ref><ref id="B5"><mixed-citation xmlns:xlink="http://www.w3.org/1999/xlink" xlink:type="simple"><person-group><name name-style="western"><surname>Levi</surname><given-names>HW</given-names></name></person-group> (<year>1983</year>) <article-title>The orb-weaver genera <italic><tp:taxon-name><tp:taxon-name-part taxon-name-part-type="genus">Argiope</tp:taxon-name-part></tp:taxon-name></italic>, <italic><tp:taxon-name><tp:taxon-name-part taxon-name-part-type="genus">Gea</tp:taxon-name-part></tp:taxon-name></italic>, and <italic><tp:taxon-name><tp:taxon-name-part taxon-name-part-type="genus">Neogea</tp:taxon-name-part></tp:taxon-name></italic> from the western Pacific region (<tp:taxon-name><tp:taxon-name-part taxon-name-part-type="order">Araneae</tp:taxon-name-part></tp:taxon-name>: <tp:taxon-name><tp:taxon-name-part taxon-name-part-type="family">Araneidae</tp:taxon-name-part></tp:taxon-name>, <tp:taxon-name><tp:taxon-name-part taxon-name-part-type="subfamily">Argiopinae</tp:taxon-name-part></tp:taxon-name>).</article-title><source>Bulletin of the Museum of Comparative Zoology</source><volume>150</volume>: <fpage>247</fpage>–<lpage>338</lpage>.</mixed-citation></ref></ref-list></tp:taxon-treatment>
