# Supplementary material for: On four species of the genus Argiope Audouin, 1826 (Araneae, Araneidae) from China
Source: Zookeys. 2021 Feb 22;1019:15–34. doi: 10.3897/zookeys.1019.59521 (PMC7921083; doi:10.3897/zookeys.1019.59521)
Supplement: XML Treatment for Argiope chloreides [file zookeys.1019.59521-treatment2.xml]

<!DOCTYPE tp:taxon-treatment
  PUBLIC "-//TaxonX//DTD Taxonomic Treatment Publishing DTD v0 20100105//EN" "tax-treatment-NSO.dtd">
<tp:taxon-treatment xmlns:tp="http://www.plazi.org/taxpub"><tp:treatment-meta><kwd-group><label>Taxon classification</label><kwd><named-content xmlns:xlink="http://www.w3.org/1999/xlink" content-type="kingdom">Animalia</named-content></kwd><kwd><named-content xmlns:xlink="http://www.w3.org/1999/xlink" content-type="order">Araneae</named-content></kwd><kwd><named-content xmlns:xlink="http://www.w3.org/1999/xlink" content-type="family">Araneidae</named-content></kwd></kwd-group><mixed-citation publication-type="journal"><person-group><name><surname>Wang</surname><given-names>Cheng</given-names></name><name><surname>Gan</surname><given-names>Jiahui</given-names></name><name><surname>Mi</surname><given-names>Xiaoqi</given-names></name></person-group><article-title>On four species of the genus <italic><tp:taxon-name><tp:taxon-name-part taxon-name-part-type="genus" reg="Argiope">Argiope</tp:taxon-name-part></tp:taxon-name></italic> Audouin, 1826 (<tp:taxon-name><tp:taxon-name-part taxon-name-part-type="order">Araneae</tp:taxon-name-part></tp:taxon-name>, <tp:taxon-name><tp:taxon-name-part taxon-name-part-type="family">Araneidae</tp:taxon-name-part></tp:taxon-name>) from China</article-title><source>Zookeys</source><day>22</day><month>2</month><year>2021</year><volume>1019</volume><fpage>15</fpage><lpage>34</lpage><pub-id pub-id-type="doi">10.3897/zookeys.1019.59521</pub-id></mixed-citation></tp:treatment-meta><tp:nomenclature><tp:taxon-name><object-id xmlns:xlink="http://www.w3.org/1999/xlink" content-type="arpha" xlink:type="simple">09633761-E57D-5427-BE0E-16E16AFA101D</object-id>
                <tp:taxon-name-part taxon-name-part-type="genus" reg="Argiope">Argiope</tp:taxon-name-part>
                <tp:taxon-name-part taxon-name-part-type="species" reg="chloreides">chloreides</tp:taxon-name-part>
              </tp:taxon-name><tp:taxon-authority>Chrysanthus, 1961</tp:taxon-authority><xref ref-type="fig" rid="F4">Figures 4</xref><xref ref-type="fig" rid="F10">, 10</xref><tp:nomenclature-citation-list><tp:nomenclature-citation><tp:taxon-name>
                    <tp:taxon-name-part taxon-name-part-type="genus" reg="Argiope">Argiope</tp:taxon-name-part> <tp:taxon-name-part taxon-name-part-type="species" reg="chloreides">chloreides</tp:taxon-name-part></tp:taxon-name><comment>Chrysanthus 1961: 197, figs 5–8 (♀, female types from Indonesia, locality the environs of Mindiptana and deposited in Rijksmuseum van Natuurlijke Historie, Leiden, not examined); <xref ref-type="bibr" rid="B11">Tan et al. 2019</xref>: 49, figs 25–41 (♂♀, removed from <tp:taxon-name><tp:taxon-name-part taxon-name-part-type="genus" reg="Argiope">Argiope</tp:taxon-name-part> <tp:taxon-name-part taxon-name-part-type="species" reg="chloreis">chloreis</tp:taxon-name-part></tp:taxon-name>).</comment></tp:nomenclature-citation><tp:nomenclature-citation><tp:taxon-name>
                    <tp:taxon-name-part taxon-name-part-type="genus" reg="Argiope">Argiope</tp:taxon-name-part> <tp:taxon-name-part taxon-name-part-type="species" reg="chloreis">chloreis</tp:taxon-name-part></tp:taxon-name><comment><xref ref-type="bibr" rid="B5">Levi 1983</xref>: 292, figs 141–143, 146–147 (♀); <xref ref-type="bibr" rid="B3">Jäger 2012</xref>: 296, figs 69–72 (♀; misidentified per <xref ref-type="bibr" rid="B11">Tan et al. 2019</xref>: 49).</comment></tp:nomenclature-citation></tp:nomenclature-citation-list></tp:nomenclature><tp:treatment-sec sec-type="material" id="SECID0EVSAE"><title>Material examined.</title><p><bold>China</bold> – <bold>Guangxi Zhuang Autonomous Region</bold> • 1♂ (<abbrev xmlns:xlink="http://www.w3.org/1999/xlink" content-type="institution" xlink:title="the Museum of Tongren University, China" id="ABBRID0E6SAE" xlink:type="simple">TRU</abbrev>-<tp:taxon-name><tp:taxon-name-part taxon-name-part-type="family">Araneidae</tp:taxon-name-part></tp:taxon-name>-41), Chongzuo City, Longzhou County, Zhubu Township, Nonggang Village (<named-content xmlns:xlink="http://www.w3.org/1999/xlink" content-type="dwc:verbatimCoordinates" xlink:type="simple"><named-content content-type="geo-json" specific-use="{&#34;type&#34;:&#34;Point&#34;,&#34;coordinates&#34;:[106.942000,22.464000]}" id="NCID0EMTAE" xlink:type="simple">22°27.84'N, 106°56.52'E</named-content></named-content>, ca 170 m), 06.vii.2019, Cheng Wang et al. leg.</p><fig id="F4" position="float" orientation="portrait"><object-id xmlns:xlink="http://www.w3.org/1999/xlink" content-type="doi" xlink:type="simple">10.3897/zookeys.1019.59521.figure4</object-id><object-id xmlns:xlink="http://www.w3.org/1999/xlink" content-type="arpha" xlink:type="simple">C739CA9D-998B-585A-AA8F-07E4D2EB5914</object-id><label>Figure 4.</label><caption><p>Male palp of <italic><tp:taxon-name><tp:taxon-name-part taxon-name-part-type="genus" reg="Argiope">Argiope</tp:taxon-name-part> <tp:taxon-name-part taxon-name-part-type="species" reg="chloreides">chloreides</tp:taxon-name-part></tp:taxon-name></italic> Chrysanthus, 1961 (<abbrev xmlns:xlink="http://www.w3.org/1999/xlink" content-type="institution" xlink:title="the Museum of Tongren University, China" id="ABBRID0EEUAE" xlink:type="simple">TRU</abbrev>-<tp:taxon-name><tp:taxon-name-part taxon-name-part-type="family">Araneidae</tp:taxon-name-part></tp:taxon-name>-41) <bold>A</bold> prolateral <bold>B</bold> retrolateral. Scale bar: 0.1 mm.</p></caption><graphic xmlns:xlink="http://www.w3.org/1999/xlink" xlink:href="zookeys-1019-015-g004.jpg" position="float" orientation="portrait" xlink:type="simple" id="oo_512493.jpg"><uri content-type="original_file" xlink:type="simple">https://binary.pensoft.net/fig/512493</uri></graphic></fig></tp:treatment-sec><tp:treatment-sec sec-type="description" id="SECID0EXUAE"><title>Description.</title><p>Well described and illustrated by <xref ref-type="bibr" rid="B11">Tan et al. (2019)</xref>.</p></tp:treatment-sec><tp:treatment-sec sec-type="distribution" id="SECID0EBVAE"><title>Distribution.</title><p>China (Guangxi); Laos, Malaysia, Indonesia.</p></tp:treatment-sec><tp:treatment-sec><!--Section generated to contain objects referenced in tp:taxon-treatment.--><fig id="F10" position="float" orientation="portrait"><object-id xmlns:xlink="http://www.w3.org/1999/xlink" content-type="doi" xlink:type="simple">10.3897/zookeys.1019.59521.figure10</object-id><object-id xmlns:xlink="http://www.w3.org/1999/xlink" content-type="arpha" xlink:type="simple">570EF8DC-D643-558B-8249-131C438513BC</object-id><label>Figure 10.</label><caption><p>Distributional records of <italic><tp:taxon-name><tp:taxon-name-part taxon-name-part-type="genus" reg="Argiope">Argiope</tp:taxon-name-part></tp:taxon-name></italic> species.</p></caption><graphic xmlns:xlink="http://www.w3.org/1999/xlink" xlink:href="zookeys-1019-015-g010.jpg" position="float" orientation="portrait" xlink:type="simple" id="oo_512499.jpg"><uri content-type="original_file" xlink:type="simple">https://binary.pensoft.net/fig/512499</uri></graphic></fig></tp:treatment-sec><ref-list><ref id="B11"><mixed-citation xmlns:xlink="http://www.w3.org/1999/xlink" xlink:type="simple"><person-group><name name-style="western"><surname>Tan</surname><given-names>J</given-names></name><name name-style="western"><surname>Chan</surname><given-names>ZY</given-names></name><name name-style="western"><surname>Wong</surname><given-names>CX</given-names></name><name name-style="western"><surname>Koh</surname><given-names>JKH</given-names></name><name name-style="western"><surname>Yong</surname><given-names>HS</given-names></name></person-group> (<year>2019</year>) <article-title>Morphological and molecular evidence supports <italic><tp:taxon-name><tp:taxon-name-part taxon-name-part-type="genus">Argiope</tp:taxon-name-part> <tp:taxon-name-part taxon-name-part-type="species">chloreis</tp:taxon-name-part></tp:taxon-name></italic> Thorell 1877 and <italic><tp:taxon-name><tp:taxon-name-part taxon-name-part-type="genus">A.</tp:taxon-name-part> <tp:taxon-name-part taxon-name-part-type="species">chloreides</tp:taxon-name-part></tp:taxon-name></italic> Chrysanthus 1961 (<tp:taxon-name><tp:taxon-name-part taxon-name-part-type="family">Araneidae</tp:taxon-name-part></tp:taxon-name>: <tp:taxon-name><tp:taxon-name-part taxon-name-part-type="subfamily">Argiopinae</tp:taxon-name-part></tp:taxon-name>) as distinct species.</article-title><source>Acta Arachnologica</source><volume>68</volume>(<issue>2</issue>): <fpage>41</fpage>–<lpage>58</lpage>. <ext-link xlink:type="simple" ext-link-type="doi" xlink:href="10.2476/asjaa.68.41">https://doi.org/10.2476/asjaa.68.41</ext-link></mixed-citation></ref><ref id="B5"><mixed-citation xmlns:xlink="http://www.w3.org/1999/xlink" xlink:type="simple"><person-group><name name-style="western"><surname>Levi</surname><given-names>HW</given-names></name></person-group> (<year>1983</year>) <article-title>The orb-weaver genera <italic><tp:taxon-name><tp:taxon-name-part taxon-name-part-type="genus">Argiope</tp:taxon-name-part></tp:taxon-name></italic>, <italic><tp:taxon-name><tp:taxon-name-part taxon-name-part-type="genus">Gea</tp:taxon-name-part></tp:taxon-name></italic>, and <italic><tp:taxon-name><tp:taxon-name-part taxon-name-part-type="genus">Neogea</tp:taxon-name-part></tp:taxon-name></italic> from the western Pacific region (<tp:taxon-name><tp:taxon-name-part taxon-name-part-type="order">Araneae</tp:taxon-name-part></tp:taxon-name>: <tp:taxon-name><tp:taxon-name-part taxon-name-part-type="family">Araneidae</tp:taxon-name-part></tp:taxon-name>, <tp:taxon-name><tp:taxon-name-part taxon-name-part-type="subfamily">Argiopinae</tp:taxon-name-part></tp:taxon-name>).</article-title><source>Bulletin of the Museum of Comparative Zoology</source><volume>150</volume>: <fpage>247</fpage>–<lpage>338</lpage>.</mixed-citation></ref><ref id="B3"><mixed-citation xmlns:xlink="http://www.w3.org/1999/xlink" xlink:type="simple"><person-group><name name-style="western"><surname>Jäger</surname><given-names>P</given-names></name></person-group> (<year>2012</year>) <article-title>A review on the spider genus <italic><tp:taxon-name><tp:taxon-name-part taxon-name-part-type="genus">Argiope</tp:taxon-name-part></tp:taxon-name></italic> Audouin, 1826 with special emphasis on broken emboli in female epigynes (<tp:taxon-name><tp:taxon-name-part taxon-name-part-type="order">Araneae</tp:taxon-name-part></tp:taxon-name>: <tp:taxon-name><tp:taxon-name-part taxon-name-part-type="family">Araneidae</tp:taxon-name-part></tp:taxon-name>: <tp:taxon-name><tp:taxon-name-part taxon-name-part-type="subfamily">Argiopinae</tp:taxon-name-part></tp:taxon-name>).</article-title><source>Beiträge zur Araneologie</source><volume>7</volume>: <fpage>272</fpage>–<lpage>331</lpage>. [358–362.]</mixed-citation></ref></ref-list></tp:taxon-treatment>
