# Supplementary material for: On four species of the genus Argiope Audouin, 1826 (Araneae, Araneidae) from China
Source: Zookeys. 2021 Feb 22;1019:15–34. doi: 10.3897/zookeys.1019.59521 (PMC7921083; doi:10.3897/zookeys.1019.59521)
Supplement: XML Treatment for Argiope perforata [file zookeys.1019.59521-treatment3.xml]

<!DOCTYPE tp:taxon-treatment
  PUBLIC "-//TaxonX//DTD Taxonomic Treatment Publishing DTD v0 20100105//EN" "tax-treatment-NSO.dtd">
<tp:taxon-treatment xmlns:tp="http://www.plazi.org/taxpub"><tp:treatment-meta><kwd-group><label>Taxon classification</label><kwd><named-content xmlns:xlink="http://www.w3.org/1999/xlink" content-type="kingdom">Animalia</named-content></kwd><kwd><named-content xmlns:xlink="http://www.w3.org/1999/xlink" content-type="order">Araneae</named-content></kwd><kwd><named-content xmlns:xlink="http://www.w3.org/1999/xlink" content-type="family">Araneidae</named-content></kwd></kwd-group><mixed-citation publication-type="journal"><person-group><name><surname>Wang</surname><given-names>Cheng</given-names></name><name><surname>Gan</surname><given-names>Jiahui</given-names></name><name><surname>Mi</surname><given-names>Xiaoqi</given-names></name></person-group><article-title>On four species of the genus <italic><tp:taxon-name><tp:taxon-name-part taxon-name-part-type="genus" reg="Argiope">Argiope</tp:taxon-name-part></tp:taxon-name></italic> Audouin, 1826 (<tp:taxon-name><tp:taxon-name-part taxon-name-part-type="order">Araneae</tp:taxon-name-part></tp:taxon-name>, <tp:taxon-name><tp:taxon-name-part taxon-name-part-type="family">Araneidae</tp:taxon-name-part></tp:taxon-name>) from China</article-title><source>Zookeys</source><day>22</day><month>2</month><year>2021</year><volume>1019</volume><fpage>15</fpage><lpage>34</lpage><pub-id pub-id-type="doi">10.3897/zookeys.1019.59521</pub-id></mixed-citation></tp:treatment-meta><tp:nomenclature><tp:taxon-name><object-id xmlns:xlink="http://www.w3.org/1999/xlink" content-type="arpha" xlink:type="simple">378DB032-38FE-5DA9-8E99-CA247746CAB4</object-id>
                <tp:taxon-name-part taxon-name-part-type="genus" reg="Argiope">Argiope</tp:taxon-name-part>
                <tp:taxon-name-part taxon-name-part-type="species" reg="perforata">perforata</tp:taxon-name-part>
              </tp:taxon-name><tp:taxon-authority>Schenkel, 1963</tp:taxon-authority><xref ref-type="fig" rid="F5">Figures 5</xref><xref ref-type="fig" rid="F6">, 6</xref><xref ref-type="fig" rid="F7">, 7</xref><xref ref-type="fig" rid="F10">, 10</xref><tp:nomenclature-citation-list><tp:nomenclature-citation><tp:taxon-name>
                    <tp:taxon-name-part taxon-name-part-type="genus" reg="Argiope">Argiope</tp:taxon-name-part> <tp:taxon-name-part taxon-name-part-type="species" reg="perforata">perforata</tp:taxon-name-part></tp:taxon-name><comment>Schenkel 1963: 135, fig. 79a, b (♀, female holotype from China locality Lunan fu City, Szetchuan Province and deposited in the Museum National d'Histoire Naturelle, Paris, not examined); <xref ref-type="bibr" rid="B5">Levi 1983</xref>: 293, figs 162–166 (♀); Wang 1988: 101, figs 1–3 (♂, mismatched); <xref ref-type="bibr" rid="B13">Yin et al. 1997</xref>: 78, fig. 11a–i (♀; ♂, mismatched); Song et al. 1999: 262, figs 151V, Y, Z, 153B, M (♀; ♂, mismatched); Yin et al. 2012: 578, fig. 278a–i (♀; ♂, mismatched).</comment></tp:nomenclature-citation><tp:nomenclature-citation><tp:taxon-name>
                    <tp:taxon-name-part taxon-name-part-type="genus" reg="Argiope">Argiope</tp:taxon-name-part> <tp:taxon-name-part taxon-name-part-type="species" reg="abramovi">abramovi</tp:taxon-name-part></tp:taxon-name><comment><xref ref-type="bibr" rid="B7">Logunov and Jäger 2015</xref>: 345, figs 1–7 (♀, female holotype from Vietnam, locality 14 km N of Kon Plong Town, Kon Plong District, Kon Tum Province and deposited in the Zoological Museum of Moscow University (ZMMU), Moscow, Russia, not examined). Syn. nov.</comment></tp:nomenclature-citation></tp:nomenclature-citation-list></tp:nomenclature><tp:treatment-sec sec-type="material" id="SECID0EAYAE"><title>Material examined.</title><p><bold>China</bold> – <bold>Guizhou Province</bold> • 1♂ (<abbrev xmlns:xlink="http://www.w3.org/1999/xlink" content-type="institution" xlink:title="the Museum of Tongren University, China" id="ABBRID0EKYAE" xlink:type="simple">TRU</abbrev>-<tp:taxon-name><tp:taxon-name-part taxon-name-part-type="family">Araneidae</tp:taxon-name-part></tp:taxon-name>-42), Tongren City, Bijiang District, Wenbi Park (<named-content xmlns:xlink="http://www.w3.org/1999/xlink" content-type="dwc:verbatimCoordinates" xlink:type="simple"><named-content content-type="geo-json" specific-use="{&#34;type&#34;:&#34;Point&#34;,&#34;coordinates&#34;:[109.167167,27.721000]}" id="NCID0EXYAE" xlink:type="simple">27°43.26'N, 109°10.03'E</named-content></named-content>, ca 460 m), 19.v.2013, Xiaoqi Mi et al. leg. • 1♂ (<abbrev xmlns:xlink="http://www.w3.org/1999/xlink" content-type="institution" xlink:title="the Museum of Tongren University, China" id="ABBRID0E3YAE" xlink:type="simple">TRU</abbrev>-<tp:taxon-name><tp:taxon-name-part taxon-name-part-type="family">Araneidae</tp:taxon-name-part></tp:taxon-name>-43), same locality, 10.vi.2017, Cheng Wang leg. • 3♂ (<abbrev xmlns:xlink="http://www.w3.org/1999/xlink" content-type="institution" xlink:title="the Museum of Tongren University, China" id="ABBRID0EGZAE" xlink:type="simple">TRU</abbrev>-<tp:taxon-name><tp:taxon-name-part taxon-name-part-type="family">Araneidae</tp:taxon-name-part></tp:taxon-name>-44–46), Tongren City, Jiangkou County, Dewang Township, Baxi Village, Nanmuping (<named-content xmlns:xlink="http://www.w3.org/1999/xlink" content-type="dwc:verbatimCoordinates" xlink:type="simple"><named-content content-type="geo-json" specific-use="{&#34;type&#34;:&#34;Point&#34;,&#34;coordinates&#34;:[108.614667,27.861333]}" id="NCID0ETZAE" xlink:type="simple">27°51.68'N, 108°36.88'E</named-content></named-content>, ca 900 m), 10.vi.2013, Xiaoqi Mi et al. leg. • 5♀4♂ (<abbrev xmlns:xlink="http://www.w3.org/1999/xlink" content-type="institution" xlink:title="the Museum of Tongren University, China" id="ABBRID0EYZAE" xlink:type="simple">TRU</abbrev>-<tp:taxon-name><tp:taxon-name-part taxon-name-part-type="family">Araneidae</tp:taxon-name-part></tp:taxon-name>-47–55), same locality, 14.vi.2013, Xiaoqi Mi et al. leg. • 6♀ (<abbrev xmlns:xlink="http://www.w3.org/1999/xlink" content-type="institution" xlink:title="the Museum of Tongren University, China" id="ABBRID0EC1AE" xlink:type="simple">TRU</abbrev>-<tp:taxon-name><tp:taxon-name-part taxon-name-part-type="family">Araneidae</tp:taxon-name-part></tp:taxon-name>-56–61), same locality, 15–16.vii.2015, Cheng Wang and Mingyong Liao leg. • 2♂ (<abbrev xmlns:xlink="http://www.w3.org/1999/xlink" content-type="institution" xlink:title="the Museum of Tongren University, China" id="ABBRID0EM1AE" xlink:type="simple">TRU</abbrev>-<tp:taxon-name><tp:taxon-name-part taxon-name-part-type="family">Araneidae</tp:taxon-name-part></tp:taxon-name>-62–63), Tongren City, Jiangkou County, Dewang Township, Baxi Village, Datuzu, 10.vi.2013, Xiaoqi Mi et al. leg. • 1♀ (<abbrev xmlns:xlink="http://www.w3.org/1999/xlink" content-type="institution" xlink:title="the Museum of Tongren University, China" id="ABBRID0EW1AE" xlink:type="simple">TRU</abbrev>-<tp:taxon-name><tp:taxon-name-part taxon-name-part-type="family">Araneidae</tp:taxon-name-part></tp:taxon-name>-64), Tongren City, Yinjiang County, Muhuang Township, Jinchang Village (<named-content xmlns:xlink="http://www.w3.org/1999/xlink" content-type="dwc:verbatimCoordinates" xlink:type="simple"><named-content content-type="geo-json" specific-use="{&#34;type&#34;:&#34;Point&#34;,&#34;coordinates&#34;:[108.750000,28.022833]}" id="NCID0ED2AE" xlink:type="simple">28°01.37'N, 108°45.00'E</named-content></named-content>, ca 1300 m), 14.vii.2013, Xiaoqi Mi et al. leg. • 1♀ (<abbrev xmlns:xlink="http://www.w3.org/1999/xlink" content-type="institution" xlink:title="the Museum of Tongren University, China" id="ABBRID0EI2AE" xlink:type="simple">TRU</abbrev>-<tp:taxon-name><tp:taxon-name-part taxon-name-part-type="family">Araneidae</tp:taxon-name-part></tp:taxon-name>-65), Tongren City, Songtao County, Wuluo Township, Lengjiaba Village (<named-content xmlns:xlink="http://www.w3.org/1999/xlink" content-type="dwc:verbatimCoordinates" xlink:type="simple"><named-content content-type="geo-json" specific-use="{&#34;type&#34;:&#34;Point&#34;,&#34;coordinates&#34;:[108.611667,27.915500]}" id="NCID0EV2AE" xlink:type="simple">27°54.93'N, 108°36.70'E</named-content></named-content>, ca 1150 m), 15.vii.2013, Xiaoqi Mi et al. leg. • 3♀ (<abbrev xmlns:xlink="http://www.w3.org/1999/xlink" content-type="institution" xlink:title="the Museum of Tongren University, China" id="ABBRID0E12AE" xlink:type="simple">TRU</abbrev>-<tp:taxon-name><tp:taxon-name-part taxon-name-part-type="family">Araneidae</tp:taxon-name-part></tp:taxon-name>-66–68), same locality, 10.vii.2015, Cheng Wang and Mingyong Liao leg. • 3♂ (<abbrev xmlns:xlink="http://www.w3.org/1999/xlink" content-type="institution" xlink:title="the Museum of Tongren University, China" id="ABBRID0EE3AE" xlink:type="simple">TRU</abbrev>-<tp:taxon-name><tp:taxon-name-part taxon-name-part-type="family">Araneidae</tp:taxon-name-part></tp:taxon-name>-69–71), Qiannan Buyi and Miao Autonomous Prefecture, Libo County, Dongtang Township, Yaosuo Village, Bizuo, Maolan National Nature Reserve (<named-content xmlns:xlink="http://www.w3.org/1999/xlink" content-type="dwc:verbatimCoordinates" xlink:type="simple"><named-content content-type="geo-json" specific-use="{&#34;type&#34;:&#34;Point&#34;,&#34;coordinates&#34;:[108.049500,25.272833]}" id="NCID0ER3AE" xlink:type="simple">25°16.37'N, 108°02.97'E</named-content></named-content>, ca 550 m), 07–10.viii.2013, Xiaoqi Mi et al. leg. • 1♀ (<abbrev xmlns:xlink="http://www.w3.org/1999/xlink" content-type="institution" xlink:title="the Museum of Tongren University, China" id="ABBRID0EW3AE" xlink:type="simple">TRU</abbrev>-<tp:taxon-name><tp:taxon-name-part taxon-name-part-type="family">Araneidae</tp:taxon-name-part></tp:taxon-name>-72), Tongren City, Jiangkou County, near the Kaima primary school (<named-content xmlns:xlink="http://www.w3.org/1999/xlink" content-type="dwc:verbatimCoordinates" xlink:type="simple"><named-content content-type="geo-json" specific-use="{&#34;type&#34;:&#34;Point&#34;,&#34;coordinates&#34;:[108.773833,27.846167]}" id="NCID0ED4AE" xlink:type="simple">27°50.77'N, 108°46.43'E</named-content></named-content>, ca 530 m), 07.vii.2015, Cheng Wang and Mingyong Liao leg. • 2♀ (<abbrev xmlns:xlink="http://www.w3.org/1999/xlink" content-type="institution" xlink:title="the Museum of Tongren University, China" id="ABBRID0EI4AE" xlink:type="simple">TRU</abbrev>-<tp:taxon-name><tp:taxon-name-part taxon-name-part-type="family">Araneidae</tp:taxon-name-part></tp:taxon-name>-73–74), Tongren City, Jiangkou County, Taiping Township, Kuaichang Village, Macaohe (<named-content xmlns:xlink="http://www.w3.org/1999/xlink" content-type="dwc:verbatimCoordinates" xlink:type="simple"><named-content content-type="geo-json" specific-use="{&#34;type&#34;:&#34;Point&#34;,&#34;coordinates&#34;:[108.858667,27.818000]}" id="NCID0EV4AE" xlink:type="simple">27°49.08'N, 108°51.52'E</named-content></named-content>, ca 680 m), 08.vii.2015, Cheng Wang and Mingyong Liao leg. • 1♀ (<abbrev xmlns:xlink="http://www.w3.org/1999/xlink" content-type="institution" xlink:title="the Museum of Tongren University, China" id="ABBRID0E14AE" xlink:type="simple">TRU</abbrev>-<tp:taxon-name><tp:taxon-name-part taxon-name-part-type="family">Araneidae</tp:taxon-name-part></tp:taxon-name>-75), Tongren City, Yinjiang County, Ziwei Township, Zhangjiaba Village (<named-content xmlns:xlink="http://www.w3.org/1999/xlink" content-type="dwc:verbatimCoordinates" xlink:type="simple"><named-content content-type="geo-json" specific-use="{&#34;type&#34;:&#34;Point&#34;,&#34;coordinates&#34;:[108.610000,27.943667]}" id="NCID0EH5AE" xlink:type="simple">27°56.62'N, 108°36.60'E</named-content></named-content>, ca 780 m), 12.vii.2015, Cheng Wang and Mingyong Liao leg. • 1♀ (<abbrev xmlns:xlink="http://www.w3.org/1999/xlink" content-type="institution" xlink:title="the Museum of Tongren University, China" id="ABBRID0EM5AE" xlink:type="simple">TRU</abbrev>-<tp:taxon-name><tp:taxon-name-part taxon-name-part-type="family">Araneidae</tp:taxon-name-part></tp:taxon-name>-76), Tongren City, Yinjiang County, Ziwei Township, Tuanlong Village (<named-content xmlns:xlink="http://www.w3.org/1999/xlink" content-type="dwc:verbatimCoordinates" xlink:type="simple"><named-content content-type="geo-json" specific-use="{&#34;type&#34;:&#34;Point&#34;,&#34;coordinates&#34;:[108.711667,27.915500]}" id="NCID0EZ5AE" xlink:type="simple">27°54.93'N, 108°42.70'E</named-content></named-content>, ca 1150 m), 14.vii.2015, Cheng Wang et al. leg. • 3♀1♂ (<abbrev xmlns:xlink="http://www.w3.org/1999/xlink" content-type="institution" xlink:title="the Museum of Tongren University, China" id="ABBRID0E55AE" xlink:type="simple">TRU</abbrev>-<tp:taxon-name><tp:taxon-name-part taxon-name-part-type="family">Araneidae</tp:taxon-name-part></tp:taxon-name>-77–80), Tongren City, Jiangkou County, Dengwang Township, Jinghe Village, Xujiagou (<named-content xmlns:xlink="http://www.w3.org/1999/xlink" content-type="dwc:verbatimCoordinates" xlink:type="simple"><named-content content-type="geo-json" specific-use="{&#34;type&#34;:&#34;Point&#34;,&#34;coordinates&#34;:[108.624167,27.804833]}" id="NCID0EL6AE" xlink:type="simple">27°48.29'N, 108°37.45'E</named-content></named-content>, ca 820 m), 20.vii.2015, Cheng Wang et al. leg. • 2♀ (<abbrev xmlns:xlink="http://www.w3.org/1999/xlink" content-type="institution" xlink:title="the Museum of Tongren University, China" id="ABBRID0EQ6AE" xlink:type="simple">TRU</abbrev>-<tp:taxon-name><tp:taxon-name-part taxon-name-part-type="family">Araneidae</tp:taxon-name-part></tp:taxon-name>-81–82), Qiandongnan Miao and Dong Autonomous Prefecture, Shibing County, Yuntaishan Scenic Area (<named-content xmlns:xlink="http://www.w3.org/1999/xlink" content-type="dwc:verbatimCoordinates" xlink:type="simple"><named-content content-type="geo-json" specific-use="{&#34;type&#34;:&#34;Point&#34;,&#34;coordinates&#34;:[108.109500,27.129000]}" id="NCID0E46AE" xlink:type="simple">27°07.74'N, 108°06.57'E</named-content></named-content>, ca 990 m), 30.vii.2015, Cheng Wang et al. leg. • 4♀1♂ (<abbrev xmlns:xlink="http://www.w3.org/1999/xlink" content-type="institution" xlink:title="the Museum of Tongren University, China" id="ABBRID0EDAAG" xlink:type="simple">TRU</abbrev>-<tp:taxon-name><tp:taxon-name-part taxon-name-part-type="family">Araneidae</tp:taxon-name-part></tp:taxon-name>-83–87), Qiannan Buyi and Miao Autonomous Prefecture, Libo County, Maolan National Nature Reserve (<named-content xmlns:xlink="http://www.w3.org/1999/xlink" content-type="dwc:verbatimCoordinates" xlink:type="simple"><named-content content-type="geo-json" specific-use="{&#34;type&#34;:&#34;Point&#34;,&#34;coordinates&#34;:[108.984500,25.267833]}" id="NCID0EQAAG" xlink:type="simple">25°16.07'N, 108°59.07'E</named-content></named-content>, ca 760 m), 30.iv.2016, Xiaoqi Mi et al. leg. • 1♀ (<abbrev xmlns:xlink="http://www.w3.org/1999/xlink" content-type="institution" xlink:title="the Museum of Tongren University, China" id="ABBRID0EVAAG" xlink:type="simple">TRU</abbrev>-<tp:taxon-name><tp:taxon-name-part taxon-name-part-type="family">Araneidae</tp:taxon-name-part></tp:taxon-name>-88), Zunyi City, Xishui County, Sanchahe Township, Sanchahe Village (<named-content xmlns:xlink="http://www.w3.org/1999/xlink" content-type="dwc:verbatimCoordinates" xlink:type="simple"><named-content content-type="geo-json" specific-use="{&#34;type&#34;:&#34;Point&#34;,&#34;coordinates&#34;:[106.421333,28.484000]}" id="NCID0ECBAG" xlink:type="simple">28°29.04'N, 106°25.28'E</named-content></named-content>, ca 800 m), 29.vii.2016, Cheng Wang et al. leg. • 4♂ (<abbrev xmlns:xlink="http://www.w3.org/1999/xlink" content-type="institution" xlink:title="the Museum of Tongren University, China" id="ABBRID0EHBAG" xlink:type="simple">TRU</abbrev>-<tp:taxon-name><tp:taxon-name-part taxon-name-part-type="family">Araneidae</tp:taxon-name-part></tp:taxon-name>-89–92), Zunyi City, Xishui County, Sanchahe Township, Sanchahe Village, Tiantangba (<named-content xmlns:xlink="http://www.w3.org/1999/xlink" content-type="dwc:verbatimCoordinates" xlink:type="simple"><named-content content-type="geo-json" specific-use="{&#34;type&#34;:&#34;Point&#34;,&#34;coordinates&#34;:[106.416000,28.439500]}" id="NCID0EUBAG" xlink:type="simple">28°26.37'N, 106°24.96'E</named-content></named-content>, ca 1000 m), 30.vii.2016, Cheng Wang et al. leg. • 2♀ (<abbrev xmlns:xlink="http://www.w3.org/1999/xlink" content-type="institution" xlink:title="the Museum of Tongren University, China" id="ABBRID0EZBAG" xlink:type="simple">TRU</abbrev>-<tp:taxon-name><tp:taxon-name-part taxon-name-part-type="family">Araneidae</tp:taxon-name-part></tp:taxon-name>-93–94), Tongren City, Bijiang District, Tianshengqiao Scenic Area (<named-content xmlns:xlink="http://www.w3.org/1999/xlink" content-type="dwc:verbatimCoordinates" xlink:type="simple"><named-content content-type="geo-json" specific-use="{&#34;type&#34;:&#34;Point&#34;,&#34;coordinates&#34;:[109.212833,27.830000]}" id="NCID0EGCAG" xlink:type="simple">27°49.80'N, 109°12.77'E</named-content></named-content>, ca 580 m), 12.v.2018, Xiaoqi Mi et al. leg. • 1♀1♂ (<abbrev xmlns:xlink="http://www.w3.org/1999/xlink" content-type="institution" xlink:title="the Museum of Tongren University, China" id="ABBRID0ELCAG" xlink:type="simple">TRU</abbrev>-<tp:taxon-name><tp:taxon-name-part taxon-name-part-type="family">Araneidae</tp:taxon-name-part></tp:taxon-name>-95–96), Tongren City, Shiqian County, Pingshan Township, Daping Village (<named-content xmlns:xlink="http://www.w3.org/1999/xlink" content-type="dwc:verbatimCoordinates" xlink:type="simple"><named-content content-type="geo-json" specific-use="{&#34;type&#34;:&#34;Point&#34;,&#34;coordinates&#34;:[108.167500,27.299500]}" id="NCID0EYCAG" xlink:type="simple">27°17.97'N, 108°10.05'E</named-content></named-content>, ca 720 m), 08.vi.2019, Cheng Wang et al. leg. • 1♂ (<abbrev xmlns:xlink="http://www.w3.org/1999/xlink" content-type="institution" xlink:title="the Museum of Tongren University, China" id="ABBRID0E4CAG" xlink:type="simple">TRU</abbrev>-<tp:taxon-name><tp:taxon-name-part taxon-name-part-type="family">Araneidae</tp:taxon-name-part></tp:taxon-name>-97), Tongren City, Songtao County, Wuluo Township, Taohuayuan Village (<named-content xmlns:xlink="http://www.w3.org/1999/xlink" content-type="dwc:verbatimCoordinates" xlink:type="simple"><named-content content-type="geo-json" specific-use="{&#34;type&#34;:&#34;Point&#34;,&#34;coordinates&#34;:[108.795500,27.967333]}" id="NCID0EKDAG" xlink:type="simple">27°58.04'N, 108°47.73'E</named-content></named-content>, ca 790 m), 29.v.2017, Xiaoqi Mi et al. leg. • 3♀ (<abbrev xmlns:xlink="http://www.w3.org/1999/xlink" content-type="institution" xlink:title="the Museum of Tongren University, China" id="ABBRID0EPDAG" xlink:type="simple">TRU</abbrev>-<tp:taxon-name><tp:taxon-name-part taxon-name-part-type="family">Araneidae</tp:taxon-name-part></tp:taxon-name>-98–100), Qiandongnan Miao and Dong Autonomous Prefecture, Leishan County, Fangxiang Township, Getou Village (<named-content xmlns:xlink="http://www.w3.org/1999/xlink" content-type="dwc:verbatimCoordinates" xlink:type="simple"><named-content content-type="geo-json" specific-use="{&#34;type&#34;:&#34;Point&#34;,&#34;coordinates&#34;:[108.256667,26.401500]}" id="NCID0E3DAG" xlink:type="simple">26°24.09'N, 108°15.40'E</named-content></named-content>, ca 1100 m), night of 22.vii.2017, Cheng Wang et al. leg. • 1♂ (<abbrev xmlns:xlink="http://www.w3.org/1999/xlink" content-type="institution" xlink:title="the Museum of Tongren University, China" id="ABBRID0EBEAG" xlink:type="simple">TRU</abbrev>-<tp:taxon-name><tp:taxon-name-part taxon-name-part-type="family">Araneidae</tp:taxon-name-part></tp:taxon-name>-101), Guiyang City, Guanshanhu District, Donglinsi Park (<named-content xmlns:xlink="http://www.w3.org/1999/xlink" content-type="dwc:verbatimCoordinates" xlink:type="simple"><named-content content-type="geo-json" specific-use="{&#34;type&#34;:&#34;Point&#34;,&#34;coordinates&#34;:[106.633333,26.660000]}" id="NCID0EOEAG" xlink:type="simple">26°39.60'N, 106°38.00'E</named-content></named-content>, ca 1300 m), 23.v.2018, Cheng Wang leg. • 1♂ (<abbrev xmlns:xlink="http://www.w3.org/1999/xlink" content-type="institution" xlink:title="the Museum of Tongren University, China" id="ABBRID0ETEAG" xlink:type="simple">TRU</abbrev>-<tp:taxon-name><tp:taxon-name-part taxon-name-part-type="family">Araneidae</tp:taxon-name-part></tp:taxon-name>-102), Qiandongnan Miao and Dong Autonomous Prefecture, Zhenyuan County, Dadi Township, Dadi Village (<named-content xmlns:xlink="http://www.w3.org/1999/xlink" content-type="dwc:verbatimCoordinates" xlink:type="simple"><named-content content-type="geo-json" specific-use="{&#34;type&#34;:&#34;Point&#34;,&#34;coordinates&#34;:[108.204833,27.359333]}" id="NCID0EAFAG" xlink:type="simple">27°21.56'N, 108°12.29'E</named-content></named-content>, ca 700 m), night of 23.v.2018, Xiaoqi Mi leg. • 3♀ (<abbrev xmlns:xlink="http://www.w3.org/1999/xlink" content-type="institution" xlink:title="the Museum of Tongren University, China" id="ABBRID0EFFAG" xlink:type="simple">TRU</abbrev>-<tp:taxon-name><tp:taxon-name-part taxon-name-part-type="family">Araneidae</tp:taxon-name-part></tp:taxon-name>-103–105), Tongren City, Shiqian County, Pingshan Township, Fodingshan Village, Yaoshang (<named-content xmlns:xlink="http://www.w3.org/1999/xlink" content-type="dwc:verbatimCoordinates" xlink:type="simple"><named-content content-type="geo-json" specific-use="{&#34;type&#34;:&#34;Point&#34;,&#34;coordinates&#34;:[108.158333,27.342333]}" id="NCID0ESFAG" xlink:type="simple">27°20.54'N, 108°09.50'E</named-content></named-content>, ca 640 m), night of 24.v.2018, Xiaoqi Mi et al. leg. • 3♀ (<abbrev xmlns:xlink="http://www.w3.org/1999/xlink" content-type="institution" xlink:title="the Museum of Tongren University, China" id="ABBRID0EXFAG" xlink:type="simple">TRU</abbrev>-<tp:taxon-name><tp:taxon-name-part taxon-name-part-type="family">Araneidae</tp:taxon-name-part></tp:taxon-name>-106–108), Tongren City, Yinjiang County, Yangxi Township (<named-content xmlns:xlink="http://www.w3.org/1999/xlink" content-type="dwc:verbatimCoordinates" xlink:type="simple"><named-content content-type="geo-json" specific-use="{&#34;type&#34;:&#34;Point&#34;,&#34;coordinates&#34;:[108.440500,27.642167]}" id="NCID0EEGAG" xlink:type="simple">27°38.53'N, 108°26.43'E</named-content></named-content>, ca 700 m), 17.vi.2018, Xiaoqi Mi et al. leg. • 1♂ (<abbrev xmlns:xlink="http://www.w3.org/1999/xlink" content-type="institution" xlink:title="the Museum of Tongren University, China" id="ABBRID0EJGAG" xlink:type="simple">TRU</abbrev>-<tp:taxon-name><tp:taxon-name-part taxon-name-part-type="family">Araneidae</tp:taxon-name-part></tp:taxon-name>-109), Tongren City, Shiqian County, Ganxi Township, near the 524 road (<named-content xmlns:xlink="http://www.w3.org/1999/xlink" content-type="dwc:verbatimCoordinates" xlink:type="simple"><named-content content-type="geo-json" specific-use="{&#34;type&#34;:&#34;Point&#34;,&#34;coordinates&#34;:[108.132833,27.418333]}" id="NCID0EWGAG" xlink:type="simple">27°25.10'N, 108°07.97'E</named-content></named-content>, ca 550 m), night of 06.vi.2019, Cheng Wang et al. leg. • 2♀ (<abbrev xmlns:xlink="http://www.w3.org/1999/xlink" content-type="institution" xlink:title="the Museum of Tongren University, China" id="ABBRID0E2GAG" xlink:type="simple">TRU</abbrev>-<tp:taxon-name><tp:taxon-name-part taxon-name-part-type="family">Araneidae</tp:taxon-name-part></tp:taxon-name>-110–111), Shibing County, Baiduo Township, Heichong (<named-content xmlns:xlink="http://www.w3.org/1999/xlink" content-type="dwc:verbatimCoordinates" xlink:type="simple"><named-content content-type="geo-json" specific-use="{&#34;type&#34;:&#34;Point&#34;,&#34;coordinates&#34;:[108.123333,27.156167]}" id="NCID0EIHAG" xlink:type="simple">27°9.37'N, 108°07.40'E</named-content></named-content>, ca 990 m), 20.vi.2019, Xiaoqi Mi et al. leg. • 1♀(<abbrev xmlns:xlink="http://www.w3.org/1999/xlink" content-type="institution" xlink:title="the Museum of Tongren University, China" id="ABBRID0ENHAG" xlink:type="simple">TRU</abbrev>-<tp:taxon-name><tp:taxon-name-part taxon-name-part-type="family">Araneidae</tp:taxon-name-part></tp:taxon-name>-112), Qiandongnan Miao and Dong Autonomous Prefecture, Shibing County, Chengguan Township (<named-content xmlns:xlink="http://www.w3.org/1999/xlink" content-type="dwc:verbatimCoordinates" xlink:type="simple"><named-content content-type="geo-json" specific-use="{&#34;type&#34;:&#34;Point&#34;,&#34;coordinates&#34;:[108.129667,27.050333]}" id="NCID0E1HAG" xlink:type="simple">27°03.02'N, 108°7.78'E</named-content></named-content>, ca 700 m), night of 21.vi.2019, Xiaoqi Mi et al. leg.; <bold>China</bold> – <bold>Guangxi Zhuang Autonomous Region</bold> • 1♀2♂ (<abbrev xmlns:xlink="http://www.w3.org/1999/xlink" content-type="institution" xlink:title="the Museum of Tongren University, China" id="ABBRID0EDIAG" xlink:type="simple">TRU</abbrev>-<tp:taxon-name><tp:taxon-name-part taxon-name-part-type="family">Araneidae</tp:taxon-name-part></tp:taxon-name>-113–115), Fangchenggang City, Shangsi County, Shiwandashan National Forest Park (<named-content xmlns:xlink="http://www.w3.org/1999/xlink" content-type="dwc:verbatimCoordinates" xlink:type="simple"><named-content content-type="geo-json" specific-use="{&#34;type&#34;:&#34;Point&#34;,&#34;coordinates&#34;:[107.904333,21.897833]}" id="NCID0EQIAG" xlink:type="simple">21°53.87'N, 107°54.26'E</named-content></named-content>, ca 370 m), 14.viii.2017, Xiaoqi Mi et al. leg.; <bold>China</bold> – <bold>Hainan Province</bold> – <bold>Ledong County</bold> – <bold>Jianfeng Township</bold> – <bold>Jianfengling National Nature Reserve</bold> • 1♀ (<abbrev xmlns:xlink="http://www.w3.org/1999/xlink" content-type="institution" xlink:title="the Museum of Tongren University, China" id="ABBRID0E6IAG" xlink:type="simple">TRU</abbrev>-<tp:taxon-name><tp:taxon-name-part taxon-name-part-type="family">Araneidae</tp:taxon-name-part></tp:taxon-name>-116), Mingfeng Valley (<named-content xmlns:xlink="http://www.w3.org/1999/xlink" content-type="dwc:verbatimCoordinates" xlink:type="simple"><named-content content-type="geo-json" specific-use="{&#34;type&#34;:&#34;Point&#34;,&#34;coordinates&#34;:[108.854000,18.743500]}" id="NCID0EMJAG" xlink:type="simple">18°44.61'N, 108°51.24'E</named-content></named-content>, ca 810 m), night of 12.iv.2019, Cheng Wang and Yuanfa Yang leg. • 1♀ (<abbrev xmlns:xlink="http://www.w3.org/1999/xlink" content-type="institution" xlink:title="the Museum of Tongren University, China" id="ABBRID0ERJAG" xlink:type="simple">TRU</abbrev>-<tp:taxon-name><tp:taxon-name-part taxon-name-part-type="family">Araneidae</tp:taxon-name-part></tp:taxon-name>-117), Sanfenqu (<named-content xmlns:xlink="http://www.w3.org/1999/xlink" content-type="dwc:verbatimCoordinates" xlink:type="simple"><named-content content-type="geo-json" specific-use="{&#34;type&#34;:&#34;Point&#34;,&#34;coordinates&#34;:[108.859500,18.754000]}" id="NCID0E5JAG" xlink:type="simple">18°45.24'N, 108°51.57'E</named-content></named-content>, ca 900 m), night of 13.iv.2019, Cheng Wang and Yuanfa Yang leg. • 1♂ (<abbrev xmlns:xlink="http://www.w3.org/1999/xlink" content-type="institution" xlink:title="the Museum of Tongren University, China" id="ABBRID0EDKAG" xlink:type="simple">TRU</abbrev>-<tp:taxon-name><tp:taxon-name-part taxon-name-part-type="family">Araneidae</tp:taxon-name-part></tp:taxon-name>-118), Tianchi (<named-content xmlns:xlink="http://www.w3.org/1999/xlink" content-type="dwc:verbatimCoordinates" xlink:type="simple"><named-content content-type="geo-json" specific-use="{&#34;type&#34;:&#34;Point&#34;,&#34;coordinates&#34;:[108.858833,18.753667]}" id="NCID0EQKAG" xlink:type="simple">18°45.22'N, 108°51.53'E</named-content></named-content>, ca 850 m), 14.iv.2019, Cheng Wang &amp; Yuanfa Yang leg. • 2♀1♂ (<abbrev xmlns:xlink="http://www.w3.org/1999/xlink" content-type="institution" xlink:title="the Museum of Tongren University, China" id="ABBRID0EVKAG" xlink:type="simple">TRU</abbrev>-<tp:taxon-name><tp:taxon-name-part taxon-name-part-type="family">Araneidae</tp:taxon-name-part></tp:taxon-name>-119–121), Sanfenqu (<named-content xmlns:xlink="http://www.w3.org/1999/xlink" content-type="dwc:verbatimCoordinates" xlink:type="simple"><named-content content-type="geo-json" specific-use="{&#34;type&#34;:&#34;Point&#34;,&#34;coordinates&#34;:[108.859500,18.754000]}" id="NCID0ECLAG" xlink:type="simple">18°45.24'N, 108°51.57'E</named-content></named-content>, ca 900 m), night of 14.iv.2019, Cheng Wang and Yuanfa Yang leg. • 2♀ (<abbrev xmlns:xlink="http://www.w3.org/1999/xlink" content-type="institution" xlink:title="the Museum of Tongren University, China" id="ABBRID0EHLAG" xlink:type="simple">TRU</abbrev>-<tp:taxon-name><tp:taxon-name-part taxon-name-part-type="family">Araneidae</tp:taxon-name-part></tp:taxon-name>-122–123), Yulin Valley, Zijin Waterfull (<named-content xmlns:xlink="http://www.w3.org/1999/xlink" content-type="dwc:verbatimCoordinates" xlink:type="simple"><named-content content-type="geo-json" specific-use="{&#34;type&#34;:&#34;Point&#34;,&#34;coordinates&#34;:[108.929333,18.746500]}" id="NCID0EULAG" xlink:type="simple">18°44.79'N, 108°55.76'E</named-content></named-content>, ca 630 m), 15.iv.2019, Cheng Wang and Yuanfa Yang leg. • 1♂ (<abbrev xmlns:xlink="http://www.w3.org/1999/xlink" content-type="institution" xlink:title="the Museum of Tongren University, China" id="ABBRID0EZLAG" xlink:type="simple">TRU</abbrev>-<tp:taxon-name><tp:taxon-name-part taxon-name-part-type="family">Araneidae</tp:taxon-name-part></tp:taxon-name>-124), Tianchi (<named-content xmlns:xlink="http://www.w3.org/1999/xlink" content-type="dwc:verbatimCoordinates" xlink:type="simple"><named-content content-type="geo-json" specific-use="{&#34;type&#34;:&#34;Point&#34;,&#34;coordinates&#34;:[108.858833,18.753667]}" id="NCID0EGMAG" xlink:type="simple">18°45.22'N, 108°51.53'E</named-content></named-content>, ca 850 m), night of 15.iv.2019, Cheng Wang and Yuanfa Yang leg.</p><fig id="F5" position="float" orientation="portrait"><object-id xmlns:xlink="http://www.w3.org/1999/xlink" content-type="doi" xlink:type="simple">10.3897/zookeys.1019.59521.figure5</object-id><object-id xmlns:xlink="http://www.w3.org/1999/xlink" content-type="arpha" xlink:type="simple">68AC1FC4-E17B-5F10-A6FC-9E6525F0351C</object-id><label>Figure 5.</label><caption><p>Habitus of <italic><tp:taxon-name><tp:taxon-name-part taxon-name-part-type="genus" reg="Argiope">Argiope</tp:taxon-name-part> <tp:taxon-name-part taxon-name-part-type="species" reg="perforata">perforata</tp:taxon-name-part></tp:taxon-name></italic> Schenkel, 1963 <bold>A–C</bold> female (<abbrev xmlns:xlink="http://www.w3.org/1999/xlink" content-type="institution" xlink:title="the Museum of Tongren University, China" id="ABBRID0EANAG" xlink:type="simple">TRU</abbrev>-<tp:taxon-name><tp:taxon-name-part taxon-name-part-type="family">Araneidae</tp:taxon-name-part></tp:taxon-name>-122) <bold>D, E</bold> male (<abbrev xmlns:xlink="http://www.w3.org/1999/xlink" content-type="institution" xlink:title="the Museum of Tongren University, China" id="ABBRID0EMNAG" xlink:type="simple">TRU</abbrev>-<tp:taxon-name><tp:taxon-name-part taxon-name-part-type="family">Araneidae</tp:taxon-name-part></tp:taxon-name>-118) <bold>A, D</bold> dorsal <bold>B</bold> lateral <bold>C, E</bold> ventral. Scale bars: 1.0 mm.</p></caption><graphic xmlns:xlink="http://www.w3.org/1999/xlink" xlink:href="zookeys-1019-015-g005.jpg" position="float" orientation="portrait" xlink:type="simple" id="oo_512494.jpg"><uri content-type="original_file" xlink:type="simple">https://binary.pensoft.net/fig/512494</uri></graphic></fig><fig id="F6" position="float" orientation="portrait"><object-id xmlns:xlink="http://www.w3.org/1999/xlink" content-type="doi" xlink:type="simple">10.3897/zookeys.1019.59521.figure6</object-id><object-id xmlns:xlink="http://www.w3.org/1999/xlink" content-type="arpha" xlink:type="simple">B2689F9D-1BE4-5F38-8F92-BA03356F0D1F</object-id><label>Figure 6.</label><caption><p>Male palp of <italic><tp:taxon-name><tp:taxon-name-part taxon-name-part-type="genus" reg="Argiope">Argiope</tp:taxon-name-part> <tp:taxon-name-part taxon-name-part-type="species" reg="perforata">perforata</tp:taxon-name-part></tp:taxon-name></italic> Schenkel, 1963 (<abbrev xmlns:xlink="http://www.w3.org/1999/xlink" content-type="institution" xlink:title="the Museum of Tongren University, China" id="ABBRID0EUOAG" xlink:type="simple">TRU</abbrev>-<tp:taxon-name><tp:taxon-name-part taxon-name-part-type="family">Araneidae</tp:taxon-name-part></tp:taxon-name>-118) <bold>A</bold> prolateral <bold>B</bold> apical <bold>C</bold> retrolateral <bold>D</bold> median apophysis, posterior. Scale bars: 0.1 mm.</p></caption><graphic xmlns:xlink="http://www.w3.org/1999/xlink" xlink:href="zookeys-1019-015-g006.jpg" position="float" orientation="portrait" xlink:type="simple" id="oo_512495.jpg"><uri content-type="original_file" xlink:type="simple">https://binary.pensoft.net/fig/512495</uri></graphic></fig></tp:treatment-sec><tp:treatment-sec sec-type="diagnosis" id="SECID0ELPAG"><title>Diagnosis.</title><p>The male of this species resembles <italic><tp:taxon-name><tp:taxon-name-part taxon-name-part-type="genus" reg="Argiope">A.</tp:taxon-name-part> <tp:taxon-name-part taxon-name-part-type="species" reg="aetheroides">aetheroides</tp:taxon-name-part></tp:taxon-name></italic> Yin, Wang, Zhang, Peng &amp; Chen, 1989 in the general shape of the palp, but it differs in the distal end of embolus is slender (Fig. <xref ref-type="fig" rid="F6">6A</xref>) versus flattened in <italic><tp:taxon-name><tp:taxon-name-part taxon-name-part-type="genus" reg="Argiope">A.</tp:taxon-name-part> <tp:taxon-name-part taxon-name-part-type="species" reg="aetheroides">aetheroides</tp:taxon-name-part></tp:taxon-name></italic> (<xref ref-type="bibr" rid="B13">Yin et al. 1997</xref>: fig. 13h), and the median apophysis is bifurcated at its distal end in posterior view (Fig. <xref ref-type="fig" rid="F6">6D</xref>) versus bifurcated at the base in <italic><tp:taxon-name><tp:taxon-name-part taxon-name-part-type="genus" reg="Argiope">A.</tp:taxon-name-part> <tp:taxon-name-part taxon-name-part-type="species" reg="aetheroides">aetheroides</tp:taxon-name-part></tp:taxon-name></italic> (<xref ref-type="bibr" rid="B13">Yin et al. 1997</xref>: fig. 13i). The female of the species closely resembles <italic><tp:taxon-name><tp:taxon-name-part taxon-name-part-type="genus" reg="Argiope">A.</tp:taxon-name-part> <tp:taxon-name-part taxon-name-part-type="species" reg="anasuja">anasuja</tp:taxon-name-part></tp:taxon-name></italic> Thorell, 1887 in having the epigynal flange and broad posterior plate, but it differs in the median septum being less than 1/3 of the posterior plate width in ventral view (Fig. <xref ref-type="fig" rid="F7">7A–C</xref>), versus more than 1/3 of the posterior plate width in <italic><tp:taxon-name><tp:taxon-name-part taxon-name-part-type="genus" reg="Argiope">A.</tp:taxon-name-part> <tp:taxon-name-part taxon-name-part-type="species" reg="anasuja">anasuja</tp:taxon-name-part></tp:taxon-name></italic> (<xref ref-type="bibr" rid="B5">Levi 1983</xref>: fig. 167) and the dorsal abdomen possesses white patches laterally (Fig. <xref ref-type="fig" rid="F5">5A, B</xref>), versus has three wide, transverse white patches in <italic><tp:taxon-name><tp:taxon-name-part taxon-name-part-type="genus" reg="Argiope">A.</tp:taxon-name-part> <tp:taxon-name-part taxon-name-part-type="species" reg="anasuja">anasuja</tp:taxon-name-part></tp:taxon-name></italic> (<xref ref-type="bibr" rid="B5">Levi 1983</xref>: fig. 170).</p></tp:treatment-sec><tp:treatment-sec sec-type="description" id="SECID0ETSAG"><title>Description.</title><p><bold>Male</bold> (<abbrev xmlns:xlink="http://www.w3.org/1999/xlink" content-type="institution" xlink:title="the Museum of Tongren University, China" id="ABBRID0E2SAG" xlink:type="simple">TRU</abbrev>-<tp:taxon-name><tp:taxon-name-part taxon-name-part-type="family">Araneidae</tp:taxon-name-part></tp:taxon-name>-118). Total length 3.65. Carapace 1.98 long, 1.90 wide; abdomen 1.90 long, 1.37 wide. Eye sizes and interdistances: AME 0.14, ALE 0.07, PME 0.15, PLE 0.12, AME–AME 0.13, AME–ALE 0.07, PME–PME 0.18, PME–PLE 0.16. Legs: I 9.59 (2.67, 3.01, 2.81, 1.10), II 9.39 (2.67, 2.95, 2.67, 1.10), III 5.05 (1.67, 1.48, 1.14, 0.76), IV 7.59 (2.48, 2.24, 2.01, 0.86). Carapace (Fig. <xref ref-type="fig" rid="F5">5D</xref>) pale pink, flat, acutely narrowed anteriorly, with indistinct, brown, radial markings on the thorax. Fovea linear, chelicerae and endites (Fig. <xref ref-type="fig" rid="F5">5E</xref>) yellow. Labium (Fig. <xref ref-type="fig" rid="F5">5E</xref>) pale. Sternum (Fig. <xref ref-type="fig" rid="F5">5E</xref>) heart-shaped, paler medially. Legs (Fig. <xref ref-type="fig" rid="F5">5D</xref>) yellow, spiny. Abdomen (Fig. <xref ref-type="fig" rid="F5">5D, E</xref>) elongate-oval, dorsum pale, darker posteriorly, with two pairs of muscle depressions medially, covered with sparse dark long hairs; venter pale laterally and green-brown medially. Spinnerets yellow, hairy.</p><p>Palp (Fig. <xref ref-type="fig" rid="F6">6A–D</xref>): patella with a long bristle; tibia swollen; paracymbium curved medially, blunt at tip; median apophysis bifurcated, with a short terminal spur; conductor flat, slightly curled; embolus enlarged at proximal end, curved almost 90° medially in prolateral view and with a lance-like tip in apical view.</p><p><bold>Female</bold> (<abbrev xmlns:xlink="http://www.w3.org/1999/xlink" content-type="institution" xlink:title="the Museum of Tongren University, China" id="ABBRID0EHUAG" xlink:type="simple">TRU</abbrev>-<tp:taxon-name><tp:taxon-name-part taxon-name-part-type="family">Araneidae</tp:taxon-name-part></tp:taxon-name>-122). Total length 9.86. Carapace 4.67 long, 4.14 wide; abdomen 5.76 long, 4.48 wide. Eye sizes and interdistances: AME 0.26, ALE 0.15, PME 0.27, PLE 0.26, AME–AME 0.25, AME–ALE 0.34, PME–PME 0.49, PME–PLE 0.51. Legs: I 16.77 (5.13, 5.38, 4.63, 1.63), II 16.51 (5.13, 5.25, 4.50, 1.63), III 9.32 (3.25, 2.69, 2.25, 1.13), IV 14.76 (5.25, 4.38, 3.88, 1.25). Carapace (Fig. <xref ref-type="fig" rid="F5">5A, B</xref>) narrowed anteriorly and rounded in thorax region, pale yellow with brown butterfly-shaped markings, covered with sparse hairs. Fovea depressed. Chelicerae (Fig. <xref ref-type="fig" rid="F5">5C</xref>) pale yellow. Endites, labium (Fig. <xref ref-type="fig" rid="F5">5C</xref>) dark at base with pale tip. Sternum (Fig. <xref ref-type="fig" rid="F5">5C</xref>) heart-shaped, red-brown laterally, with a longitudinal white band and a pair of white spots posterio-laterally. Legs yellow to yellow-brown. Abdomen (Fig. <xref ref-type="fig" rid="F5">5A–C</xref>) suboval with a pair of anterior-lateral humps, dorsum silver with three pairs of lateral transverse brown stripes, and a broad golden marking gradually narrowing from the middle part to the terminus; venter dark-brown with a pair of white longitudinal bands laterally. Spinnerets yellow, hairy. Epigyne (Fig. <xref ref-type="fig" rid="F7">7A–F</xref>) longer than wide, with a narrow, constricted septum; the posterior plate broad, almost 3/4 of the epigynal width.</p><fig id="F7" position="float" orientation="portrait"><object-id xmlns:xlink="http://www.w3.org/1999/xlink" content-type="doi" xlink:type="simple">10.3897/zookeys.1019.59521.figure7</object-id><object-id xmlns:xlink="http://www.w3.org/1999/xlink" content-type="arpha" xlink:type="simple">E08781C4-2EE2-5625-8E90-1C121AD825B1</object-id><label>Figure 7.</label><caption><p>Epigyne-vulva of <italic><tp:taxon-name><tp:taxon-name-part taxon-name-part-type="genus" reg="Argiope">Argiope</tp:taxon-name-part> <tp:taxon-name-part taxon-name-part-type="species" reg="perforata">perforata</tp:taxon-name-part></tp:taxon-name></italic> Schenkel, 1963 <bold>A</bold><abbrev xmlns:xlink="http://www.w3.org/1999/xlink" content-type="institution" xlink:title="the Museum of Tongren University, China" id="ABBRID0E5VAG" xlink:type="simple">TRU</abbrev>-<tp:taxon-name><tp:taxon-name-part taxon-name-part-type="family">Araneidae</tp:taxon-name-part></tp:taxon-name>-116 <bold>B</bold><abbrev xmlns:xlink="http://www.w3.org/1999/xlink" content-type="institution" xlink:title="the Museum of Tongren University, China" id="ABBRID0EKWAG" xlink:type="simple">TRU</abbrev>-<tp:taxon-name><tp:taxon-name-part taxon-name-part-type="family">Araneidae</tp:taxon-name-part></tp:taxon-name>-122 <bold>C–F</bold><abbrev xmlns:xlink="http://www.w3.org/1999/xlink" content-type="institution" xlink:title="the Museum of Tongren University, China" id="ABBRID0EWWAG" xlink:type="simple">TRU</abbrev>-<tp:taxon-name><tp:taxon-name-part taxon-name-part-type="family">Araneidae</tp:taxon-name-part></tp:taxon-name>-123 <bold>A–C</bold> ventral <bold>D</bold> lateral <bold>E</bold> posterior <bold>F</bold> dorsal. Scale bars: 0.1 mm.</p></caption><graphic xmlns:xlink="http://www.w3.org/1999/xlink" xlink:href="zookeys-1019-015-g007.jpg" position="float" orientation="portrait" xlink:type="simple" id="oo_512496.jpg"><uri content-type="original_file" xlink:type="simple">https://binary.pensoft.net/fig/512496</uri></graphic></fig></tp:treatment-sec><tp:treatment-sec sec-type="distribution" id="SECID0ENXAG"><title>Distribution.</title><p>China (Hainan, Guangxi).</p></tp:treatment-sec><tp:treatment-sec sec-type="GenBank accession numbers" id="SECID0ESXAG"><title>GenBank accession numbers.</title><p><abbrev xmlns:xlink="http://www.w3.org/1999/xlink" content-type="institution" xlink:title="the Museum of Tongren University, China" id="ABBRID0EYXAG" xlink:type="simple">TRU</abbrev>-<tp:taxon-name><tp:taxon-name-part taxon-name-part-type="family">Araneidae</tp:taxon-name-part></tp:taxon-name>-116: <ext-link xmlns:xlink="http://www.w3.org/1999/xlink" ext-link-type="gen" xlink:href="MW464195" xlink:type="simple">MW464195</ext-link>, <abbrev xmlns:xlink="http://www.w3.org/1999/xlink" content-type="institution" xlink:title="the Museum of Tongren University, China" id="ABBRID0EEYAG" xlink:type="simple">TRU</abbrev>-<tp:taxon-name><tp:taxon-name-part taxon-name-part-type="family">Araneidae</tp:taxon-name-part></tp:taxon-name>-121: <ext-link xmlns:xlink="http://www.w3.org/1999/xlink" ext-link-type="gen" xlink:href="MW464196" xlink:type="simple">MW464196</ext-link>.</p></tp:treatment-sec><tp:treatment-sec sec-type="comments" id="SECID0EQYAG"><title>Comments.</title><p><italic><tp:taxon-name><tp:taxon-name-part taxon-name-part-type="genus" reg="Argiope">Argiope</tp:taxon-name-part> <tp:taxon-name-part taxon-name-part-type="species" reg="perforata">perforata</tp:taxon-name-part></tp:taxon-name></italic> was originally described based on the female holotype from Sichuan, China; the illustrations are poor. It was redescribed and better illustrated by <xref ref-type="bibr" rid="B5">Levi (1983)</xref> who based on a specimen from Guangdong, China. Herein, the opposite sexes of the new specimens were collected from the same localities, and their pairing has been supported by the result of DNA barcoding. Additionally, the male of <italic><tp:taxon-name><tp:taxon-name-part taxon-name-part-type="genus" reg="Argiope">A.</tp:taxon-name-part> <tp:taxon-name-part taxon-name-part-type="species" reg="perforata">perforata</tp:taxon-name-part></tp:taxon-name></italic>, as described by Wang (1988), is considered to be mismatched and herein proposed to be the male of <italic><tp:taxon-name><tp:taxon-name-part taxon-name-part-type="genus" reg="Argiope">A.</tp:taxon-name-part> <tp:taxon-name-part taxon-name-part-type="species" reg="boesenbergi">boesenbergi</tp:taxon-name-part></tp:taxon-name></italic> Levi, 1983 due to the close resemblances in palp structure. Besides, <italic><tp:taxon-name><tp:taxon-name-part taxon-name-part-type="genus" reg="Argiope">A.</tp:taxon-name-part> <tp:taxon-name-part taxon-name-part-type="species" reg="abramovi">abramovi</tp:taxon-name-part></tp:taxon-name></italic> Logunov &amp; Jäger, 2015 is almost indistinguishable from the new material of <italic><tp:taxon-name><tp:taxon-name-part taxon-name-part-type="genus" reg="Argiope">A.</tp:taxon-name-part> <tp:taxon-name-part taxon-name-part-type="species" reg="perforata">perforata</tp:taxon-name-part></tp:taxon-name></italic> in the epigynal structures and generally habitus markings, except that there are some differences in the dorsal abdomen markings; thus, <italic><tp:taxon-name><tp:taxon-name-part taxon-name-part-type="genus" reg="Argiope">A.</tp:taxon-name-part> <tp:taxon-name-part taxon-name-part-type="species" reg="abramovi">abramovi</tp:taxon-name-part></tp:taxon-name></italic> is suggested as a synonym of <italic><tp:taxon-name><tp:taxon-name-part taxon-name-part-type="genus" reg="Argiope">A.</tp:taxon-name-part> <tp:taxon-name-part taxon-name-part-type="species" reg="perforata">perforata</tp:taxon-name-part></tp:taxon-name></italic>.</p></tp:treatment-sec><tp:treatment-sec><!--Section generated to contain objects referenced in tp:taxon-treatment.--><fig id="F10" position="float" orientation="portrait"><object-id xmlns:xlink="http://www.w3.org/1999/xlink" content-type="doi" xlink:type="simple">10.3897/zookeys.1019.59521.figure10</object-id><object-id xmlns:xlink="http://www.w3.org/1999/xlink" content-type="arpha" xlink:type="simple">570EF8DC-D643-558B-8249-131C438513BC</object-id><label>Figure 10.</label><caption><p>Distributional records of <italic><tp:taxon-name><tp:taxon-name-part taxon-name-part-type="genus" reg="Argiope">Argiope</tp:taxon-name-part></tp:taxon-name></italic> species.</p></caption><graphic xmlns:xlink="http://www.w3.org/1999/xlink" xlink:href="zookeys-1019-015-g010.jpg" position="float" orientation="portrait" xlink:type="simple" id="oo_512499.jpg"><uri content-type="original_file" xlink:type="simple">https://binary.pensoft.net/fig/512499</uri></graphic></fig></tp:treatment-sec><ref-list><ref id="B5"><mixed-citation xmlns:xlink="http://www.w3.org/1999/xlink" xlink:type="simple"><person-group><name name-style="western"><surname>Levi</surname><given-names>HW</given-names></name></person-group> (<year>1983</year>) <article-title>The orb-weaver genera <italic><tp:taxon-name><tp:taxon-name-part taxon-name-part-type="genus">Argiope</tp:taxon-name-part></tp:taxon-name></italic>, <italic><tp:taxon-name><tp:taxon-name-part taxon-name-part-type="genus">Gea</tp:taxon-name-part></tp:taxon-name></italic>, and <italic><tp:taxon-name><tp:taxon-name-part taxon-name-part-type="genus">Neogea</tp:taxon-name-part></tp:taxon-name></italic> from the western Pacific region (<tp:taxon-name><tp:taxon-name-part taxon-name-part-type="order">Araneae</tp:taxon-name-part></tp:taxon-name>: <tp:taxon-name><tp:taxon-name-part taxon-name-part-type="family">Araneidae</tp:taxon-name-part></tp:taxon-name>, <tp:taxon-name><tp:taxon-name-part taxon-name-part-type="subfamily">Argiopinae</tp:taxon-name-part></tp:taxon-name>).</article-title><source>Bulletin of the Museum of Comparative Zoology</source><volume>150</volume>: <fpage>247</fpage>–<lpage>338</lpage>.</mixed-citation></ref><ref id="B13"><mixed-citation xmlns:xlink="http://www.w3.org/1999/xlink" xlink:type="simple"><person-group><name name-style="western"><surname>Yin</surname><given-names>CM</given-names></name><name name-style="western"><surname>Wang</surname><given-names>JF</given-names></name><name name-style="western"><surname>Zhu</surname><given-names>MS</given-names></name><name name-style="western"><surname>Xie</surname><given-names>LP</given-names></name><name name-style="western"><surname>Peng</surname><given-names>XJ</given-names></name><name name-style="western"><surname>Bao</surname><given-names>YH</given-names></name></person-group> (<year>1997</year>) <source>Fauna Sinica: <tp:taxon-name><tp:taxon-name-part taxon-name-part-type="class">Arachnida</tp:taxon-name-part></tp:taxon-name>: <tp:taxon-name><tp:taxon-name-part taxon-name-part-type="order">Araneae</tp:taxon-name-part></tp:taxon-name>: <tp:taxon-name><tp:taxon-name-part taxon-name-part-type="family">Araneidae</tp:taxon-name-part></tp:taxon-name>.</source><publisher-name>Science Press</publisher-name>, <publisher-loc>Beijing</publisher-loc>, <size units="page">460 pp</size>.</mixed-citation></ref><ref id="B7"><mixed-citation xmlns:xlink="http://www.w3.org/1999/xlink" xlink:type="simple"><person-group><name name-style="western"><surname>Logunov</surname><given-names>DV</given-names></name><name name-style="western"><surname>Jäger</surname><given-names>P</given-names></name></person-group> (<year>2015</year>) <article-title>Spiders from Vietnam (<tp:taxon-name><tp:taxon-name-part taxon-name-part-type="class">Arachnida</tp:taxon-name-part></tp:taxon-name>: <tp:taxon-name><tp:taxon-name-part taxon-name-part-type="order">Aranei</tp:taxon-name-part></tp:taxon-name>): new species and records.</article-title><source>Russian Entomological Journal</source><volume>24</volume>(<issue>4</issue>): <fpage>343</fpage>–<lpage>363</lpage>. <ext-link xlink:type="simple" ext-link-type="doi" xlink:href="10.15298/rusentj.24.4.09">https://doi.org/10.15298/rusentj.24.4.09</ext-link></mixed-citation></ref></ref-list></tp:taxon-treatment>
