# Supplementary material for: On four species of the genus Argiope Audouin, 1826 (Araneae, Araneidae) from China
Source: Zookeys. 2021 Feb 22;1019:15–34. doi: 10.3897/zookeys.1019.59521 (PMC7921083; doi:10.3897/zookeys.1019.59521)
Supplement: XML Treatment for Argiope vietnamensis [file zookeys.1019.59521-treatment4.xml]

<!DOCTYPE tp:taxon-treatment
  PUBLIC "-//TaxonX//DTD Taxonomic Treatment Publishing DTD v0 20100105//EN" "tax-treatment-NSO.dtd">
<tp:taxon-treatment xmlns:tp="http://www.plazi.org/taxpub"><tp:treatment-meta><kwd-group><label>Taxon classification</label><kwd><named-content xmlns:xlink="http://www.w3.org/1999/xlink" content-type="kingdom">Animalia</named-content></kwd><kwd><named-content xmlns:xlink="http://www.w3.org/1999/xlink" content-type="order">Araneae</named-content></kwd><kwd><named-content xmlns:xlink="http://www.w3.org/1999/xlink" content-type="family">Araneidae</named-content></kwd></kwd-group><mixed-citation publication-type="journal"><person-group><name><surname>Wang</surname><given-names>Cheng</given-names></name><name><surname>Gan</surname><given-names>Jiahui</given-names></name><name><surname>Mi</surname><given-names>Xiaoqi</given-names></name></person-group><article-title>On four species of the genus <italic><tp:taxon-name><tp:taxon-name-part taxon-name-part-type="genus" reg="Argiope">Argiope</tp:taxon-name-part></tp:taxon-name></italic> Audouin, 1826 (<tp:taxon-name><tp:taxon-name-part taxon-name-part-type="order">Araneae</tp:taxon-name-part></tp:taxon-name>, <tp:taxon-name><tp:taxon-name-part taxon-name-part-type="family">Araneidae</tp:taxon-name-part></tp:taxon-name>) from China</article-title><source>Zookeys</source><day>22</day><month>2</month><year>2021</year><volume>1019</volume><fpage>15</fpage><lpage>34</lpage><pub-id pub-id-type="doi">10.3897/zookeys.1019.59521</pub-id></mixed-citation></tp:treatment-meta><tp:nomenclature><tp:taxon-name><object-id xmlns:xlink="http://www.w3.org/1999/xlink" content-type="arpha" xlink:type="simple">211978D8-EF94-5F77-96F6-F524AB591F20</object-id>
                <tp:taxon-name-part taxon-name-part-type="genus" reg="Argiope">Argiope</tp:taxon-name-part>
                <tp:taxon-name-part taxon-name-part-type="species" reg="vietnamensis">vietnamensis</tp:taxon-name-part>
              </tp:taxon-name><tp:taxon-authority>Ono, 2010</tp:taxon-authority><xref ref-type="fig" rid="F8">Figures 8</xref><xref ref-type="fig" rid="F9">, 9</xref><xref ref-type="fig" rid="F10">, 10</xref><tp:nomenclature-citation-list><tp:nomenclature-citation><tp:taxon-name>
                    <tp:taxon-name-part taxon-name-part-type="genus" reg="Argiope">Argiope</tp:taxon-name-part> <tp:taxon-name-part taxon-name-part-type="species" reg="vietnamensis">vietnamensis</tp:taxon-name-part></tp:taxon-name><comment><xref ref-type="bibr" rid="B8">Ono 2010</xref>: 8, figs 10, 24–27 (♀, female types from Vietnam, locality TriSao, altitude 400–500 m, near Bach Ma National Park, Thua Thien Hue Province and deposited in the Arachnid Collection of the Institute of Zoology of the National Museum of Nature and Science, Tokyo, not examined).</comment></tp:nomenclature-citation></tp:nomenclature-citation-list></tp:nomenclature><tp:treatment-sec sec-type="material" id="SECID0EI4AG"><title>Material examined.</title><p><bold>China</bold> – <bold>Guangxi Zhuang Autonomous Region</bold> • 1♂, 1♀ (subadult) (<abbrev xmlns:xlink="http://www.w3.org/1999/xlink" content-type="institution" xlink:title="the Museum of Tongren University, China" id="ABBRID0ES4AG" xlink:type="simple">TRU</abbrev>-<tp:taxon-name><tp:taxon-name-part taxon-name-part-type="family">Araneidae</tp:taxon-name-part></tp:taxon-name>-125–126), Fangchengang City, Shangsi County, Shiwandashan National Forest Park (<named-content xmlns:xlink="http://www.w3.org/1999/xlink" content-type="dwc:verbatimCoordinates" xlink:type="simple"><named-content content-type="geo-json" specific-use="{&#34;type&#34;:&#34;Point&#34;,&#34;coordinates&#34;:[107.904333,21.897833]}" id="NCID0E64AG" xlink:type="simple">21°53.87'N, 107°54.26'E</named-content></named-content>, ca 370 m), night of 14.viii.2017, Xiaoqi Mi et al. leg.; 1♀ (<abbrev xmlns:xlink="http://www.w3.org/1999/xlink" content-type="institution" xlink:title="the Museum of Tongren University, China" id="ABBRID0EE5AG" xlink:type="simple">TRU</abbrev>-<tp:taxon-name><tp:taxon-name-part taxon-name-part-type="family">Araneidae</tp:taxon-name-part></tp:taxon-name>-127), Chongzuo City, Jiangzhou District, Zuozhou Township, Guanghe Village (<named-content xmlns:xlink="http://www.w3.org/1999/xlink" content-type="dwc:verbatimCoordinates" xlink:type="simple"><named-content content-type="geo-json" specific-use="{&#34;type&#34;:&#34;Point&#34;,&#34;coordinates&#34;:[107.415667,22.578667]}" id="NCID0ER5AG" xlink:type="simple">22°34.72'N, 107°24.94'E</named-content></named-content>, ca 160 m), night of 03.vii.2019, Cheng Wang et al. leg.; 1♀ (<abbrev xmlns:xlink="http://www.w3.org/1999/xlink" content-type="institution" xlink:title="the Museum of Tongren University, China" id="ABBRID0EW5AG" xlink:type="simple">TRU</abbrev>-<tp:taxon-name><tp:taxon-name-part taxon-name-part-type="family">Araneidae</tp:taxon-name-part></tp:taxon-name>-128), Chongzuo City, Longzhou County, Kouke Village (<named-content xmlns:xlink="http://www.w3.org/1999/xlink" content-type="dwc:verbatimCoordinates" xlink:type="simple"><named-content content-type="geo-json" specific-use="{&#34;type&#34;:&#34;Point&#34;,&#34;coordinates&#34;:[106.703833,22.303000]}" id="NCID0ED6AG" xlink:type="simple">22°18.18'N, 106°42.23'E</named-content></named-content>, ca 960 m), 08.vii.2019, Cheng Wang et al. leg.; <bold>China</bold> – <bold>Guizhou Province</bold> – <bold>Qiannan Buyi and Miao Autonomous Prefecture</bold> – <bold>Libo County</bold> • 1♀ (<abbrev xmlns:xlink="http://www.w3.org/1999/xlink" content-type="institution" xlink:title="the Museum of Tongren University, China" id="ABBRID0EQ6AG" xlink:type="simple">TRU</abbrev>-<tp:taxon-name><tp:taxon-name-part taxon-name-part-type="family">Araneidae</tp:taxon-name-part></tp:taxon-name>-129), Xiaoqikong Scenic Area (<named-content xmlns:xlink="http://www.w3.org/1999/xlink" content-type="dwc:verbatimCoordinates" xlink:type="simple"><named-content content-type="geo-json" specific-use="{&#34;type&#34;:&#34;Point&#34;,&#34;coordinates&#34;:[107.716000,25.254667]}" id="NCID0E46AG" xlink:type="simple">25°15.28'N, 107°42.96'E</named-content></named-content>, ca 580 m), 08.vii.2017, Xiaoqi Mi et al. leg. • 5♀ (<abbrev xmlns:xlink="http://www.w3.org/1999/xlink" content-type="institution" xlink:title="the Museum of Tongren University, China" id="ABBRID0ECABG" xlink:type="simple">TRU</abbrev>-<tp:taxon-name><tp:taxon-name-part taxon-name-part-type="family">Araneidae</tp:taxon-name-part></tp:taxon-name>-130–134), Dongtang Township, Yaosuo Village, Maolan National Nature Reserve (<named-content xmlns:xlink="http://www.w3.org/1999/xlink" content-type="dwc:verbatimCoordinates" xlink:type="simple"><named-content content-type="geo-json" specific-use="{&#34;type&#34;:&#34;Point&#34;,&#34;coordinates&#34;:[108.049500,25.272833]}" id="NCID0EPABG" xlink:type="simple">25°16.37'N, 108°02.97'E</named-content></named-content>, ca 550 m), 07–10.viii.2013, Xiaoqi Mi et al. leg. • 1♂ (<abbrev xmlns:xlink="http://www.w3.org/1999/xlink" content-type="institution" xlink:title="the Museum of Tongren University, China" id="ABBRID0EUABG" xlink:type="simple">TRU</abbrev>-<tp:taxon-name><tp:taxon-name-part taxon-name-part-type="family">Araneidae</tp:taxon-name-part></tp:taxon-name>-135), Weng’ang Township, Jilong Village, Maolan National Nature Reserve (<named-content xmlns:xlink="http://www.w3.org/1999/xlink" content-type="dwc:verbatimCoordinates" xlink:type="simple"><named-content content-type="geo-json" specific-use="{&#34;type&#34;:&#34;Point&#34;,&#34;coordinates&#34;:[107.936333,25.225500]}" id="NCID0EBBBG" xlink:type="simple">25°13.53'N, 107°56.18'E</named-content></named-content>, ca 840 m), 10–11.viii.2013, Xiaoqi Mi et al. leg.</p></tp:treatment-sec><tp:treatment-sec sec-type="diagnosis" id="SECID0EGBBG"><title>Diagnosis.</title><p>The female was clearly diagnosed by <xref ref-type="bibr" rid="B8">Ono (2010)</xref>. The male of this species resembles <italic><tp:taxon-name><tp:taxon-name-part taxon-name-part-type="genus" reg="Argiope">A.</tp:taxon-name-part> <tp:taxon-name-part taxon-name-part-type="species" reg="minuta">minuta</tp:taxon-name-part></tp:taxon-name></italic> Karsch, 1879 in having the elongated median apophysis terminally divided into two branches, of which the inner branch bears a short spur. It differs in having the embolus being completely visible in prolateral view (Fig. <xref ref-type="fig" rid="F9">9A</xref>), versus partly hidden by the conductor in <italic><tp:taxon-name><tp:taxon-name-part taxon-name-part-type="genus" reg="Argiope">A.</tp:taxon-name-part> <tp:taxon-name-part taxon-name-part-type="species" reg="minuta">minuta</tp:taxon-name-part></tp:taxon-name></italic> (<xref ref-type="bibr" rid="B5">Levi 1983</xref>: fig. 210), and in the median apophysis lacking a proximal protrusion (Fig. <xref ref-type="fig" rid="F9">9A</xref>), versus having a distinctly proximal protrusion in <italic><tp:taxon-name><tp:taxon-name-part taxon-name-part-type="genus" reg="Argiope">A.</tp:taxon-name-part> <tp:taxon-name-part taxon-name-part-type="species" reg="minuta">minuta</tp:taxon-name-part></tp:taxon-name></italic> (<xref ref-type="bibr" rid="B5">Levi 1983</xref>: fig. 210).</p></tp:treatment-sec><tp:treatment-sec sec-type="description" id="SECID0EBDBG"><title>Description.</title><p>Female described and illustrated by <xref ref-type="bibr" rid="B8">Ono (2010)</xref>.</p><p><bold>Male</bold> (<abbrev xmlns:xlink="http://www.w3.org/1999/xlink" content-type="institution" xlink:title="the Museum of Tongren University, China" id="ABBRID0EPDBG" xlink:type="simple">TRU</abbrev>-<tp:taxon-name><tp:taxon-name-part taxon-name-part-type="family">Araneidae</tp:taxon-name-part></tp:taxon-name>-125). Total length 5.21. Carapace 3.10 long, 2.88 wide; abdomen 2.37 long, 1.93 wide. Eye sizes and interdistances: AME 0.23, ALE 0.12, PME 0.24, PLE 0.21, AME–AME 0.23, AME–ALE 0.14, PME–PME 0.24, PME–PLE 0.22. Legs were used for DNA extraction. Carapace (Fig. <xref ref-type="fig" rid="F8">8E, F</xref>) yellow-brown, narrowed anteriorly, rounded medio-posteriorly, and flattened dorso-ventrally, covered with short thin hairs. Fovea linear. Chelicerae (Fig. <xref ref-type="fig" rid="F8">8G</xref>) brown to red-brown. Endites (Fig. <xref ref-type="fig" rid="F8">8G</xref>) dark brown and white on inner sides. Labium (Fig. <xref ref-type="fig" rid="F8">8G</xref>) pale. Sternum (Fig. <xref ref-type="fig" rid="F8">8G</xref>) heart-shaped, with irregular, median, white stripes. Abdomen (Fig. <xref ref-type="fig" rid="F8">8E–G</xref>) shield-shaped, dorsum brown, paler anteriorly and darker posteriorly, with several long hairs at the anterior margin, two pairs of muscle depressions medially, and little brown spots anteriorly and laterally; venter dark medially, with a pair of longitudinal white bands laterally. Spinnerets yellow-brown.</p><fig id="F8" position="float" orientation="portrait"><object-id xmlns:xlink="http://www.w3.org/1999/xlink" content-type="doi" xlink:type="simple">10.3897/zookeys.1019.59521.figure8</object-id><object-id xmlns:xlink="http://www.w3.org/1999/xlink" content-type="arpha" xlink:type="simple">0D5645AC-1D46-59C6-BAE1-50E512891DE5</object-id><label>Figure 8.</label><caption><p><italic><tp:taxon-name><tp:taxon-name-part taxon-name-part-type="genus" reg="Argiope">Argiope</tp:taxon-name-part> <tp:taxon-name-part taxon-name-part-type="species" reg="vietnamensis">vietnamensis</tp:taxon-name-part></tp:taxon-name></italic> Ono, 2010 <bold>A–D</bold> female habitus (<abbrev xmlns:xlink="http://www.w3.org/1999/xlink" content-type="institution" xlink:title="the Museum of Tongren University, China" id="ABBRID0EGFBG" xlink:type="simple">TRU</abbrev>-<tp:taxon-name><tp:taxon-name-part taxon-name-part-type="family">Araneidae</tp:taxon-name-part></tp:taxon-name>-126) <bold>E–G</bold> male habitus (<abbrev xmlns:xlink="http://www.w3.org/1999/xlink" content-type="institution" xlink:title="the Museum of Tongren University, China" id="ABBRID0ESFBG" xlink:type="simple">TRU</abbrev>-<tp:taxon-name><tp:taxon-name-part taxon-name-part-type="family">Araneidae</tp:taxon-name-part></tp:taxon-name>-125) <bold>H, I</bold> epigyne (<abbrev xmlns:xlink="http://www.w3.org/1999/xlink" content-type="institution" xlink:title="the Museum of Tongren University, China" id="ABBRID0E5FBG" xlink:type="simple">TRU</abbrev>-<tp:taxon-name><tp:taxon-name-part taxon-name-part-type="family">Araneidae</tp:taxon-name-part></tp:taxon-name>-127) <bold>A, B, E</bold> dorsal <bold>C, D, G, H</bold> ventral <bold>F, I</bold> lateral. Scale bars: 1.0 mm (<bold>A–G</bold>); 0.1 mm (<bold>H, I</bold>).</p></caption><graphic xmlns:xlink="http://www.w3.org/1999/xlink" xlink:href="zookeys-1019-015-g008.jpg" position="float" orientation="portrait" xlink:type="simple" id="oo_512497.jpg"><uri content-type="original_file" xlink:type="simple">https://binary.pensoft.net/fig/512497</uri></graphic></fig><p>Palp (Fig. <xref ref-type="fig" rid="F9">9A–D</xref>): tibia swollen, with two long dorsal bristles; paracymbium curved 90° medially and column-shaped posteriorly; median apophysis elongated, divided into two branches, and the dorsal one bearing a short spur; conductor ca 3 times longer than wide, touching median apophysis at base; embolus tapered, spiraled, forming ridges anterior-medially, and curved apically to a pointed tip in prolateral view.</p><fig id="F9" position="float" orientation="portrait"><object-id xmlns:xlink="http://www.w3.org/1999/xlink" content-type="doi" xlink:type="simple">10.3897/zookeys.1019.59521.figure9</object-id><object-id xmlns:xlink="http://www.w3.org/1999/xlink" content-type="arpha" xlink:type="simple">521208DE-2CC5-5BA3-ABF0-C964593FEF53</object-id><label>Figure 9.</label><caption><p>Male palp of <italic><tp:taxon-name><tp:taxon-name-part taxon-name-part-type="genus" reg="Argiope">Argiope</tp:taxon-name-part> <tp:taxon-name-part taxon-name-part-type="species" reg="vietnamensis">vietnamensis</tp:taxon-name-part></tp:taxon-name></italic> Ono, 2010 <bold>A–D</bold><abbrev xmlns:xlink="http://www.w3.org/1999/xlink" content-type="institution" xlink:title="the Museum of Tongren University, China" id="ABBRID0ESHBG" xlink:type="simple">TRU</abbrev>-<tp:taxon-name><tp:taxon-name-part taxon-name-part-type="family">Araneidae</tp:taxon-name-part></tp:taxon-name>-125 <bold>E</bold> from <abbrev xmlns:xlink="http://www.w3.org/1999/xlink" content-type="institution" xlink:title="the Museum of Tongren University, China" id="ABBRID0E5HBG" xlink:type="simple">TRU</abbrev>-<tp:taxon-name><tp:taxon-name-part taxon-name-part-type="family">Araneidae</tp:taxon-name-part></tp:taxon-name>-131 <bold>A</bold> prolateral <bold>B</bold> apical <bold>C</bold> retrolateral <bold>D</bold> median apophysis, posterior <bold>E</bold> broken embolus found in female’s epigyne, prolateral. Scale bars: 0.1 mm.</p></caption><graphic xmlns:xlink="http://www.w3.org/1999/xlink" xlink:href="zookeys-1019-015-g009.jpg" position="float" orientation="portrait" xlink:type="simple" id="oo_512498.jpg"><uri content-type="original_file" xlink:type="simple">https://binary.pensoft.net/fig/512498</uri></graphic></fig></tp:treatment-sec><tp:treatment-sec sec-type="distribution" id="SECID0EXIBG"><title>Distribution.</title><p>China (Guizhou, Guangxi); Vietnam.</p></tp:treatment-sec><tp:treatment-sec sec-type="comments" id="SECID0E3IBG"><title>Comments.</title><p>A male and a subadult female were collected on the same web from Shiwandashan National Forest Park during the night. The embolus of the male is structurally consistent with the broken embolus found in an <italic><tp:taxon-name><tp:taxon-name-part taxon-name-part-type="genus" reg="Argiope">A.</tp:taxon-name-part> <tp:taxon-name-part taxon-name-part-type="species" reg="vietnamensis">vietnamensis</tp:taxon-name-part></tp:taxon-name></italic> female epigyne. Moreover, other male and females were also collected from Maolan National Nature Reserve. Based on these points of evidence, we propose the males as <italic><tp:taxon-name><tp:taxon-name-part taxon-name-part-type="genus" reg="Argiope">A.</tp:taxon-name-part> <tp:taxon-name-part taxon-name-part-type="species" reg="vietnamensis">vietnamensis</tp:taxon-name-part></tp:taxon-name></italic>.</p><fig id="F10" position="float" orientation="portrait"><object-id xmlns:xlink="http://www.w3.org/1999/xlink" content-type="doi" xlink:type="simple">10.3897/zookeys.1019.59521.figure10</object-id><object-id xmlns:xlink="http://www.w3.org/1999/xlink" content-type="arpha" xlink:type="simple">570EF8DC-D643-558B-8249-131C438513BC</object-id><label>Figure 10.</label><caption><p>Distributional records of <italic><tp:taxon-name><tp:taxon-name-part taxon-name-part-type="genus" reg="Argiope">Argiope</tp:taxon-name-part></tp:taxon-name></italic> species.</p></caption><graphic xmlns:xlink="http://www.w3.org/1999/xlink" xlink:href="zookeys-1019-015-g010.jpg" position="float" orientation="portrait" xlink:type="simple" id="oo_512499.jpg"><uri content-type="original_file" xlink:type="simple">https://binary.pensoft.net/fig/512499</uri></graphic></fig></tp:treatment-sec><ref-list><ref id="B8"><mixed-citation xmlns:xlink="http://www.w3.org/1999/xlink" xlink:type="simple"><person-group><name name-style="western"><surname>Ono</surname><given-names>H</given-names></name></person-group> (<year>2010</year>) <article-title>Four new spiders (<tp:taxon-name><tp:taxon-name-part taxon-name-part-type="class">Arachnida</tp:taxon-name-part></tp:taxon-name>, <tp:taxon-name><tp:taxon-name-part taxon-name-part-type="order">Araneae</tp:taxon-name-part></tp:taxon-name>) of the families <tp:taxon-name><tp:taxon-name-part taxon-name-part-type="family">Liphistiidae</tp:taxon-name-part></tp:taxon-name>, <tp:taxon-name><tp:taxon-name-part taxon-name-part-type="family">Ctenizidae</tp:taxon-name-part></tp:taxon-name>, <tp:taxon-name><tp:taxon-name-part taxon-name-part-type="family">Araneidae</tp:taxon-name-part></tp:taxon-name> and <tp:taxon-name><tp:taxon-name-part taxon-name-part-type="family">Ctenidae</tp:taxon-name-part></tp:taxon-name> from Vietnam.</article-title><source>Memoirs of the National Museum of Nature and Science Tokyo</source><volume>46</volume>: <fpage>1</fpage>–<lpage>12</lpage>.</mixed-citation></ref><ref id="B5"><mixed-citation xmlns:xlink="http://www.w3.org/1999/xlink" xlink:type="simple"><person-group><name name-style="western"><surname>Levi</surname><given-names>HW</given-names></name></person-group> (<year>1983</year>) <article-title>The orb-weaver genera <italic><tp:taxon-name><tp:taxon-name-part taxon-name-part-type="genus">Argiope</tp:taxon-name-part></tp:taxon-name></italic>, <italic><tp:taxon-name><tp:taxon-name-part taxon-name-part-type="genus">Gea</tp:taxon-name-part></tp:taxon-name></italic>, and <italic><tp:taxon-name><tp:taxon-name-part taxon-name-part-type="genus">Neogea</tp:taxon-name-part></tp:taxon-name></italic> from the western Pacific region (<tp:taxon-name><tp:taxon-name-part taxon-name-part-type="order">Araneae</tp:taxon-name-part></tp:taxon-name>: <tp:taxon-name><tp:taxon-name-part taxon-name-part-type="family">Araneidae</tp:taxon-name-part></tp:taxon-name>, <tp:taxon-name><tp:taxon-name-part taxon-name-part-type="subfamily">Argiopinae</tp:taxon-name-part></tp:taxon-name>).</article-title><source>Bulletin of the Museum of Comparative Zoology</source><volume>150</volume>: <fpage>247</fpage>–<lpage>338</lpage>.</mixed-citation></ref></ref-list></tp:taxon-treatment>
